# Supplementary material for: Screening of Endophytic Fungi in Locoweed Induced by Heavy-Ion Irradiation and Study on Swainsonine Biosynthesis Pathway
Source: J Fungi (Basel). 2022 Sep 10;8(9):951. doi: 10.3390/jof8090951 (PMC9505577; doi:10.3390/jof8090951)
Supplement: Supplementary file 1 [file jof-08-00951-s001.zip]

Archive with 4 entries (4 files):
- jof-1877879-supplementary Figure S1.tif
- Supplemental Table S1.xlsx
- Supplemental Table S2.xlsx
- Supplemental Table S3.xlsx
