# Supplementary material for: Screening of Endophytic Fungi in Locoweed Induced by Heavy-Ion Irradiation and Study on Swainsonine Biosynthesis Pathway
Source: J Fungi (Basel). 2022 Sep 10;8(9):951. doi: 10.3390/jof8090951 (PMC9505577; doi:10.3390/jof8090951)
Supplement: Supplementary file 1 [file jof-08-00951-s001.zip › Supplemental Table S1.xlsx]

## Sheet: Sheet1
Number	Factors				SW content（μg/g）
	A Time	B Temperature	C Formic acid concentration	D Material-to-liquid ratio
1	1	-1	0	0	178.335
2	0	1	0	1	186.345
3	0	0	1	-1	170.084
4	0	0	0	0	190.672
5	1	0	1	0	178.287
6	0	-1	0	-1	185.04
7	-1	-1	0	0	173.851
8	-1	0	-1	0	186.07
9	0	0	0	0	214.732
10	0	1	1	0	186.036
11	1	0	0	-1	182.256
12	0	1	0	-1	173.303
13	0	0	0	0	220.329
14	0	-1	-1	0	186.486
15	1	1	0	0	181.674
16	0	0	-1	1	173.108
17	-1	0	0	1	182.308
18	0	0	0	0	220.734
19	0	1	-1	0	196.413
20	-1	1	0	0	188.303
21	0	-1	1	0	160.227
22	1	0	0	1	185.722
23	0	-1	0	1	178.104
24	-1	0	1	0	165.125
25	0	0	0	0	206.312
26	-1	0	0	-1	173.299
27	1	0	-1	0	176.001
28	0	0	-1	-1	190.201
29	0	0	1	1	162.17
