# Supplementary material for: Screening of Endophytic Fungi in Locoweed Induced by Heavy-Ion Irradiation and Study on Swainsonine Biosynthesis Pathway
Source: J Fungi (Basel). 2022 Sep 10;8(9):951. doi: 10.3390/jof8090951 (PMC9505577; doi:10.3390/jof8090951)
Supplement: Supplementary file 1 [file jof-08-00951-s001.zip › Supplemental Table S2.xlsx]

## Sheet: Sheet1
Group		Sample quality （g）	Dilution ratio	Redissolved volume（mL）	SW measurement concentration（ng/mL）	SW content（μg/g）	SW average value（μg/g）	SW variation（%）
C	C-1	0.208	40	5	219.76	211.31	219.44	-
	C-2	0.21	40	5	237.24	225.94
	C-3	0.203	40	5	224.39	221.07
2	2-1	0.207	40	5	193.58	187.03	195.57	-10.88
	2-2	0.21	40	5	201.76	192.15
	2-3	0.203	40	5	210.64	207.53
55	55-1	0.206	40	5	330.07	320.46	317.79	44.82
	55-2	0.204	40	5	319.25	312.99
	55-3	0.205	40	5	327.92	319.92
59	59-1	0.201	40	5	213.56	212.5	217.56	-0.86
	59-2	0.21	40	5	225.27	214.54
	59-3	0.204	40	5	230.16	225.65
61	61-1	0.206	40	5	152.34	147.9	156.99	-28.46
	61-2	0.209	40	5	170.16	162.83
	61-3	0.207	40	5	165.83	160.22
63	63-1	0.204	40	5	265.35	260.15	263.57	20.11
	63-2	0.206	40	5	275.64	267.61
	63-3	0.205	40	5	269.51	262.94
64	64-1	0.209	100	5	165.92	396.94	387.44	76.56
	64-2	0.207	100	5	159.43	385.1
	64-3	0.202	100	5	153.64	380.3
68	68-1	0.207	40	5	223.56	216	225.73	2.87
	68-2	0.203	40	5	230.78	227.37
	68-3	0.21	40	5	245.52	233.83
70	70-1	0.208	100	5	196.24	471.73	469.64	114.01
	70-2	0.202	100	5	192.73	477.05
	70-3	0.203	100	5	186.81	460.12
