# Supplementary material for: Screening of Endophytic Fungi in Locoweed Induced by Heavy-Ion Irradiation and Study on Swainsonine Biosynthesis Pathway
Source: J Fungi (Basel). 2022 Sep 10;8(9):951. doi: 10.3390/jof8090951 (PMC9505577; doi:10.3390/jof8090951)
Supplement: Supplementary file 1 [file jof-08-00951-s001.zip › Supplemental Table S3.xlsx]

## Sheet: A_61.vs.A_C_all_Diff
Compound_ID	Name	RT [min]	Formula	Molecular Weight	Class	CAS	all_A_61_1	all_A_61_2	all_A_61_3	all_A_61_4	all_A_C_1	all_A_C_2	all_A_C_3	all_A_C_4	FC	log2FC	Pvalue	ROC	VIP	Up.Down
Com_318_neg	Galactinol	0.99	C12H22O11	342.116	Carbohydrates And Its Derivatives		33050000	30050000	29940000	32080000	41600000	45380000	44450000	44850000	0.70978	-0.494556	4.72374e-05	1	1.17269	down
Com_618_pos	Tropine	1.05	C8H15NO	141.21	Alkaloids and derivatives	"120-29-6"	222300	292400	315300	205700	53150	78800	48580	55090	4.39564	2.13607	5.85597e-05	1	1.57425	up
Com_750_pos	Isonicotinic acid	1.029	C6H5NO2	123.11	Vitamins	"55-22-1"	1845000	1735000	1881000	1449000	771800	716400	556900	661700	2.55283	1.3521	5.99627e-05	1	1.6996	up
Com_805_pos	Magnoflorine	5.904	C20H24NO4+	342.409	Alkaloids and derivatives	"2141-09-5"	31350	36330	27550	31620	7683	7573	7820	8070	4.07275	2.026	7.15317e-05	1	1.85612	up
Com_123_neg	L-Sorbose	0.89	C6H12O6	180.16	Carbohydrates And Its Derivatives	"87-79-6"	758900	969900	775000	630300	199300	297300	180900	191100	3.60822	1.85129	0.00014603	1	1.91366	up
Com_124_neg	O-Phosphorylethanolamine	0.86	C2H8NO4P	141.063	Organic Acid And Its Derivatives	"1071-23-4"	1349000	1005000	985800	1176000	448000	508800	357400	355400	2.70472	1.43548	0.000152949	1	1.66538	up
Com_749_pos	Picolinic acid	1.467	C6H5NO2	123.11	Pyridines and derivatives	"98-98-6"	252700	212800	202700	178700	66220	89020	60620	85040	2.81456	1.49291	0.00017065	1	1.98326	up
Com_465_pos	L-Glycyl-L-phenylalanine	4.97	C11H14N2O3	222.1	Amino acids and derivatives	"721-66-4"	3157000	4739000	3893000	2411000	463500	1007000	556600	638900	5.32633	2.41314	0.000281435	1	1.10027	up
Com_509_pos	5-Aminoimidazole ribonucleotide	0.87	C8H14N3O7P	295.056	Nucleotide And Its Derivates	"25635-88-5"	356700	341800	288600	315000	193700	144300	145800	166200	2.00323	1.00233	0.000301373	1	1.18757	up
Com_384_pos	Gly-Phe	4.88	C11H14N2O3	222.24	Amino Acid And Derivatives	"3321-03-7"	3491000	5112000	4459000	2566000	547200	1137000	599900	711300	5.21733	2.38331	0.000302603	1	1.03933	up
Com_197_neg	D-Ribose	0.92	C5H10O5	150.13	Carbohydrates And Its Derivatives	"50-69-1"	279700	344100	395900	274500	125700	157700	119900	129800	2.42769	1.27958	0.000310586	1	1.84334	up
Com_603_pos	Urea	0.93	CH4N2O	60.055	Organic Acid And Its Derivatives	"57-13-6"	512600	451800	622900	549800	291300	287900	227600	224000	2.07324	1.05189	0.000314982	1	1.58388	up
Com_181_neg	D-Glucose	0.94	C6H12O6	180.156	Carbohydrates And Its Derivatives	"50-99-7"	889400	1412000	1151000	864800	245100	430700	322600	303000	3.31735	1.73003	0.000336085	1	1.89408	up
Com_497_pos	Glycyl-L-leucine	4.466	C8H16N2O3	188.22	Amino Acid And Derivatives	"869-19-2"	2857000	3786000	3118000	2122000	478900	973600	513100	646500	4.54921	2.18562	0.000367624	1	1.01152	up
Com_788_pos	sn-Glycero-3-phosphocholine	0.91	C8H20NO6P	257.22	Glycerophospholipids	"28319-77-9"	37700000	29610000	27530000	33500000	14190000	15030000	9880000	14090000	2.41286	1.27074	0.000449105	1	1.35764	up
Com_186_neg	beta-L-Arabinose	0.9	C5H10O5	150.13	Carbohydrates And Its Derivatives	"5328-37-0"	35670	51430	41390	40810	21500	23800	17590	23030	1.97044	0.978516	0.000584593	1	1.90042	up
Com_358_pos	Thymine	2.5	C5H6N2O2	126.113	Nucleotide And Its Derivates	"65-71-4"	43640	24010	40330	27080	11190	10450	6546	8868	3.64495	1.8659	0.000597756	1	1.12904	up
Com_779_pos	Methylguanidine	0.84	C2H7N3	73.0971	Amines	"471-29-4"	177800	135200	151200	170000	84960	96150	84640	104000	1.71521	0.778388	0.000600274	1	1.92277	up
Com_397_pos	Nε-(1-Carboxymethyl)-L-lysine	0.84	C8H16N2O4	204.224	Amino Acid And Derivatives	"5746-04-3"	1780000	2668000	2112000	1282000	399700	704100	467000	475200	3.83284	1.93842	0.000626856	1	1.16181	up
Com_520_pos	3-Methylcrotonylglycine	1.08	C7H11NO3	157.167	Organic Acid And Its Derivatives	"33008-07-0"	60610	56890	67510	55320	39250	34240	41770	32800	1.62319	0.698835	0.000651605	1	1.67329	up
Com_624_pos	H-Gly-Pro-OH	1.035	C7H12N2O3	172.18	Amino Acid And Derivatives	"704-15-4"	6182000	7130000	6727000	4382000	1050000	2307000	1461000	1558000	3.83014	1.9374	0.000736313	1	1.07708	up
Com_660_pos	4-Acetamidobutyric Acid	1.03	C6H11NO3	145.156	Amino Acid And Derivatives	"3025-96-5"	1739000	999800	1500000	1253000	375000	473900	259200	497500	3.4204	1.77417	0.000758056	1	1.29642	up
Com_401_pos	4-Methylaminobutyrate	0.92	C5H11NO2	117.07	Amino acids and derivatives	"1119-48-8"	148300	93260	126800	118300	52420	63910	45470	55490	2.23968	1.16329	0.00077242	1	1.12727	up
Com_679_pos	Thiamine	0.81	C12H17N4OS+	265.354	Vitamins	"70-16-6"	23300	21360	19890	30000	51010	54120	78990	84380	0.352142	-1.50577	0.000925708	1	1.02318	down
Com_163_neg	D-Glucopyranose	0.87	C6H12O6	180.156	Carbohydrates And Its Derivatives	"28905-12-6"	1124000	1203000	1143000	858400	220700	439700	352200	307000	3.28008	1.71373	0.00105446	1	1.92639	up
Com_610_pos	Artemisinin	18.285	C15H22O5	282.33	Terpenoids	"63968-64-9"	278300	272100	223000	228900	156000	158900	140400	154400	1.64392	0.717143	0.00108289	1	1.96626	up
Com_828_pos	(-)-Norepinephrine N-hexoside	1.05	C14H21NO8	331.32	Glycosides		272300	351600	448300	223100	89450	139200	76280	95320	3.23623	1.69431	0.00119259	1	1.38975	up
Com_494_pos	Trigonelline	1	C7H7NO2	137.136	Alkaloids and derivatives	"535-83-1"	435300	707900	710000	349300	71870	161900	102500	155400	4.47963	2.16338	0.0012264	1	1.69283	up
Com_200_neg	D-Xylose	1.01	C5H10O5	150.131	Carbohydrates And Its Derivatives	"58-86-6"	93430	106800	125900	84550	48630	54840	32640	43850	2.28206	1.19034	0.00127907	1	1.80425	up
Com_194_neg	D-Galactose	0.9	C6H12O6	180.16	Carbohydrates And Its Derivatives	"59-23-4"	1794000	2686000	2080000	1266000	399900	792900	564500	576000	3.35405	1.7459	0.00129325	1	1.90091	up
Com_583_pos	Nicotinic Acid	1.478	C6H5NO2	123.11	Vitamins	"59-67-6"	283200	170900	247300	240400	87880	103800	78370	128800	2.36129	1.23957	0.00131929	1	1.87829	up
Com_305_neg	Chrysoeriol O-acetylhexoside	4.81		504.1	Flavonoids		18080	29300	56450	14340	1703	5359	2007	2678	10.0596	3.3305	0.00134151	1	1.84602	up
Com_106_neg	D-Galactaric acid	0.87	C6H10O8	210.038	Carbohydrates And Its Derivatives	"526-99-8"	973400	1242000	1202000	593400	139800	368500	175500	195500	4.56136	2.18946	0.00135381	1	1.72631	up
Com_807_pos	D-(+)-Octopine	0.73	C9H18N4O4	246.264	Amino Acid And Derivatives	"34522-32-2"	72780	52460	96340	53240	25180	29240	20180	15130	3.06274	1.61482	0.0015375	1	1.48875	up
Com_421_pos	Cycloleucine	0.84	C6H11NO2	129.157	Amino Acid And Derivatives	"52-52-8"	111600000	113400000	97930000	96210000	83490000	78440000	70980000	69780000	1.38472	0.469591	0.00166997	1	1.13055	up
Com_620_pos	Glycyl-L-valine	2.077	C7H14N2O3	174.2	Amino Acid And Derivatives	"1963-21-9"	792300	911600	974700	548300	140900	327700	180000	253100	3.57868	1.83943	0.00177269	1	1.14229	up
Com_225_neg	D-Tagatose	0.96	C6H12O6	180.156	Carbohydrates And Its Derivatives	"87-81-0"	4442000	7834000	5989000	3536000	1126000	2260000	1508000	1425000	3.45007	1.78663	0.00179997	1	1.89672	up
Com_188_neg	2'-Deoxyguanosine	3.181	C10H13N5O4	267.241	Nucleotide And Its Derivates	"961-07-9"	61270	85650	59960	42860	18100	32130	19930	20820	2.745	1.45681	0.00191391	1	1.04682	up
Com_512_pos	Cyclo(Tyr-Ala)	0.97	C12H14N2O3	234.1	Amino acids and derivatives	"21754-26-7"	168100	129500	141200	112100	64500	74910	70310	76410	1.92535	0.94512	0.00191702	1	1.33127	up
Com_534_pos	N-Hydroxy-L-tryptophan	2.66	C11H12N2O3	220.225	Amino Acid And Derivatives	"87843-31-0"	129800	108200	113800	77730	41460	57160	34500	53740	2.29867	1.2008	0.00200896	1	1.48062	up
Com_483_pos	O-Phosphocholine	0.87	C5H15ClNO4P	219.604	Cholines	"107-73-3"	2563000	1985000	2063000	2267000	1282000	1249000	869400	1277000	1.89806	0.924528	0.00216234	1	1.59979	up
Com_259_neg	Thymidine	4.289	C10H14N2O5	242.23	Nucleotide And Its Derivates	"50-89-5"	25250	22080	31380	14180	3164	9035	4686	3635	4.5268	2.17849	0.00218535	1	1.75349	up
Com_747_pos	DL-threitol	0.67	C4H10O4	122.058	Sugar alcohols	"6968-16-7"	2085000	1489000	2125000	1470000	829400	1143000	697400	792000	2.07089	1.05025	0.00249386	1	1.5237	up
Com_837_pos	D-Pyroglutamic acid	1.62	C5H7NO3	129.114	Amino Acid And Derivatives	"4042-36-8"	68500000	65110000	72160000	36400000	12820000	26510000	11170000	18600000	3.50463	1.80926	0.00253559	1	1.21313	up
Com_157_neg	N-Acetylphenylalanine	6.82	C11H13NO3	207.226	Amino Acid And Derivatives	"2018-61-3"	17830	12910	26780	14710	5359	6401	4894	4908	3.34987	1.74411	0.00254125	1	1.39548	up
Com_95_neg	D-Glucuronic acid	0.894	C6H10O7	194.14	Carbohydrates And Its Derivatives	"6556-12-3"	878300	874900	917700	645800	378500	545300	349400	460300	1.9133	0.936061	0.00255289	1	1.78434	up
Com_176_neg	3-Hydroxy-3-methyl butyric acid	0.97	C5H10O3	118.063	Organic Acid And Its Derivatives	"625-08-1"	26610	29560	17890	24940	5693	9508	9809	4603	3.34313	1.7412	0.00263946	1	1.88808	up
Com_777_pos	4-Nitrophenol	10.93	C6H5NO3	139.027	Phenols And Its Derivatives	"100-02-7"	6755000	6171000	6651000	5567000	4656000	5138000	4527000	4614000	1.32791	0.409159	0.00281678	1	1.82731	up
Com_212_neg	N-lactoyl-phenylalanine	6.97	C12H15NO4	237.25	Organic Acid And Its Derivatives		102800	96430	98090	46330	16840	36290	22560	24260	3.43822	1.78166	0.00283137	1	1.1698	up
Com_596_pos	Maltotriitol	1.07	C18H34O16	506.453	Sugar Alcohols	"32860-62-1"	261900	228500	256200	195800	421800	400000	317900	343800	0.635254	-0.654593	0.00283876	1	1.23942	down
Com_796_pos	Rhodomyrtone	11.33	C26H34O6	442.54	Organoheterocyclic compounds		1051000	1479000	1144000	1571000	2781000	2658000	2146000	2085000	0.542399	-0.882573	0.00284493	1	1.65417	down
Com_554_pos	Acetaminophen	2.76	C8H9NO2	151.163	Phenols And Its Derivatives	"103-90-2"	3032000	2510000	2549000	2150000	1146000	1641000	1398000	1678000	1.74672	0.804646	0.00287296	1	1.59016	up
Com_667_pos	Tyramine	2	C8H11NO	137.179	Benzene and substituted derivatives	"51-67-2"	119300	98800	115700	93430	32590	55130	27560	38860	2.7717	1.47077	0.00294548	1	1.04775	up
Com_743_pos	2-Hydroxy-6-Aminopurine	2.76	C5H5N5O	151.126	Purines and purine derivatives	"3373-53-3"	3491000	2844000	2802000	2521000	1457000	1955000	1680000	2030000	1.6369	0.710966	0.00295835	1	1.47903	up
Com_576_pos	Xylitol	1.14	C5H12O5	152.15	Carbohydrates And Its Derivatives	"87-99-0"	252100	301600	246300	211600	134400	159900	94220	122000	1.98151	0.9866	0.00298805	1	1.71771	up
Com_722_pos	Phe-Pro	5.58	C14H18N2O3	262.304	Amino Acid And Derivatives	"7669-65-0"	238800	232200	273500	152500	69210	125000	75110	101200	2.42092	1.27556	0.00308691	1	1.34079	up
Com_385_pos	Gly-Tyr	3.09	C11H14N2O4	238.24	Amino Acid And Derivatives	"658-79-7"	197500	216300	234800	133900	59220	106900	60160	88490	2.48594	1.31379	0.00320951	1	1.13087	up
Com_798_pos	methylQuercetin O-hexoside	0.98			Flavonoids		115900	115200	155300	119700	72440	76380	81280	84380	1.60932	0.686454	0.00325993	1	1.79689	up
Com_420_pos	Deoxyadenosine	2.78	C10H13N5O3	251.242	Nucleotide And Its Derivates	"958-09-8"	4283000	3978000	4451000	2771000	1055000	2212000	1225000	1470000	2.59695	1.37682	0.00335697	1	1.09305	up
Com_591_pos	L-Leucyl-L-phenylalanine	6.25	C15H22N2O3	278.163	Amino acids and derivatives	"56217-82-4"	131500	136400	140400	76270	35650	52010	58270	51430	2.45526	1.29588	0.00339771	1	1.2431	up
Com_797_pos	Selgin 5-O-hexoside	0.94	C22H22O12	478.4	Flavonoids		184200	196100	236000	129300	96340	98470	67000	58310	2.32913	1.21979	0.00346721	1	1.615	up
Com_739_pos	2-Phenylglycine	2.78	C8H9NO2	151.163	Amino Acid And Derivatives	"2835-06-5"	3597000	2716000	2760000	2460000	1379000	1863000	1661000	1943000	1.68463	0.752435	0.00351967	1	1.53806	up
Com_317_neg	Fructose	0.92	C6H12O6	180.16	Carbohydrates And Its Derivatives	"57-48-7"	1868000	1065000	917000	606400	192100	331800	214800	230500	4.59802	2.20101	0.00357546	1	1.78215	up
Com_532_pos	Nicotinic acid-hexoside	0.97			Carbohydrates And Its Derivatives		124600	164100	222800	107500	38880	43590	42720	44080	3.65688	1.87061	0.00363902	1	1.41011	up
Com_150_neg	L-Pyroglutamic acid	1.689	C5H7NO3	129.11	Amino Acid And Derivatives	"98-79-3"	1769000	1802000	1890000	1050000	416600	806900	350300	609400	2.98232	1.57643	0.0037638	1	1.14372	up
Com_148_neg	alpha-D-Glucose	0.912	C6H12O6	180.16	Carbohydrates And Its Derivatives	"492-62-6"	1379000	3002000	1907000	1051000	323100	612300	411700	443500	4.09863	2.03514	0.00382853	1	1.86629	up
Com_563_pos	Phellodenol H	1.02	C17H20O9	368.335	Coumarins and derivatives		536600	655900	1341000	351700	73980	152500	183600	109000	5.5583	2.47464	0.00391177	1	1.18114	up
Com_789_pos	D-Myo-inositol 4-monophosohate	0.92	C6H13O9P	260.136	Organic Acid And Its Derivatives	"46495-39-0"	660000	647800	556800	619300	363300	389500	475500	330500	1.59347	0.672171	0.00407257	1	1.57997	up
Com_345_neg	Quinic acid	0.998	C7H12O6	192.17	Alcohols and polyols	"77-95-2"	698800	865200	798800	494100	283900	388700	277700	410200	2.09989	1.07031	0.00410039	1	1.05375	up
Com_165_neg	D-Glucarate	0.82	C6H10O8	210.139	Carbohydrates And Its Derivatives	"87-73-0"	379700	551800	617100	333200	73010	209900	100700	142000	3.58022	1.84005	0.00421076	1	1.72372	up
Com_193_neg	L-Cycloserine	0.8	C3H6N2O2	102.09	Amino Acid And Derivatives	"339-72-0"	15940	28630	27810	17640	4475	8750	10270	7820	2.87466	1.52339	0.00430952	1	1.46006	up
Com_440_pos	8-Chlro-1-tetrahydronorharmanone	2.67	C11H9ClN2O	220.655	Indoles and derivatives	"5565-76-4"	224400	169800	200300	120300	68040	93470	62030	97290	2.22797	1.15573	0.0044675	1	1.45426	up
Com_206_neg	Capsianoside I	0.98	C32H52O14	660.336	Terpenoids	"121924-04-7"	674200	742200	1172000	481800	203900	335600	231200	290100	2.89423	1.53318	0.00500249	1	1.30995	up
Com_327_neg	Dl-3,4-Dihydroxymandelic acid	2.41	C8H8O5	184.037	Phenols And Its Derivatives	"775-01-9"	72990	54090	87140	49410	29130	33420	25180	34200	2.16214	1.11246	0.00500962	1	1.3536	up
Com_713_pos	Irisolidone 7-O-beta-d-glucoside	0.97	C23H24O11	476.43	Flavonoids	"6009-88-7"	24860	26770	45390	33150	6323	7507	9323	17180	3.22738	1.69036	0.00507286	1	1.35867	up
Com_548_pos	(S)-2-Phenyloxirane	2.01	C8H8O	120.058	Benzene and substituted derivatives	"20780-54-5"	264700	220500	286000	240100	88320	128600	55620	86560	2.81621	1.49375	0.00534122	1	1.5602	up
Com_480_pos	epsilon-Caprolactone	1.048	C6H10O2	114.142	Lactones	"502-44-3"	126600	79040	146500	96010	53350	54570	42010	47000	2.27568	1.1863	0.00562998	1	1.29504	up
Com_369_pos	Spermidine	0.68	C7H19N3	145.246	Amines	"124-20-9"	724400	100100	950600	246800	11370	14210	28040	33370	23.2429	4.53872	0.00563834	1	1.61239	up
Com_408_pos	Melezitose	0.998	C18H32O16	504.44	Carbohydrates And Its Derivatives	"597-12-6"	11760000	9274000	10720000	9333000	18110000	18660000	12790000	16070000	0.62604	-0.675673	0.00581558	1	1.42148	down
Com_631_pos	N6-(2-Hydroxyethyl)adenosine	4.7	C12H17N5O5	311.123	Nucleotide And Its Derivates	"4338-48-1"	218500	196300	195600	139500	59890	117500	74020	95020	2.16465	1.11413	0.00583424	1	1.14327	up
Com_683_pos	Kynurenic acid	5.296	C10H7NO3	189.17	Quinolines and derivatives	"492-27-3"	40830	43470	52320	14970	4255	11420	8022	8340	4.73172	2.24236	0.00598954	1	1.70234	up
Com_331_neg	5-oxoproline	1.63	C5H7NO3	129.043	Amino Acid And Derivatives	"149-87-1"	1423000	1309000	1446000	772600	313200	676100	280300	477100	2.83426	1.50297	0.00630784	1	1.08473	up
Com_75_neg	Cinnamyl acetate	0.89	C11H12O2	176.21	Benzene and substituted derivatives	"103-54-8"	371700	303500	304100	300000	173500	189400	130600	104800	2.13822	1.09641	0.00631862	1	1.2634	up
Com_611_pos	Uridine	1.86	C9H12N2O6	244.2	Nucleotide And Its Derivates	"58-96-8"	2368000	1750000	2392000	2501000	1418000	1466000	876200	1104000	1.85251	0.889485	0.00668528	1	1.804	up
Com_725_pos	N-Hydroxyl-tryptamine	0.88	C10H12N2O	176.215	Amino Acid And Derivatives	"4761-34-6"	136500	89070	95010	81190	56250	51070	46460	51310	1.95899	0.970113	0.00692866	1	1.10442	up
Com_33_neg	Sulfosalicylic acid	1.66	C7H6O6S	218.184	Benzene and substituted derivatives	"97-05-2"	104400	121300	120100	76620	34950	66980	32760	49480	2.29364	1.19764	0.00703617	1	1.16085	up
Com_9_neg	L-Gulono-1,4-lactone	0.948	C6H10O6	178.14	Sugar Acids And Its Derivatives	"1128-23-0"	121400	151900	132600	83710	50990	83500	43250	53550	2.11687	1.08193	0.00730422	1	1.67906	up
Com_66_neg	Melibiose	0.96	C12H22O11	342.3	Carbohydrates And Its Derivatives	"585-99-9"	19930000	14790000	20170000	24240000	32620000	37650000	35640000	33430000	0.567891	-0.816313	0.00766035	1	1.21717	down
Com_205_neg	6'-O-Feruloyl-D-sucrose	0.69	C22H30O14	518.164	Phenolic acids	"118230-77-6"	24230	13060	25320	11390	4857	6389	8586	5218	2.95409	1.56271	0.00766647	1	1.21718	up
Com_845_pos	methyl oxo pentanoate	10.97	C6H10O3	130.142	Organic Acid And Its Derivatives	"816-66-0"	5331000	5128000	4888000	4298000	4038000	3819000	3645000	3821000	1.28206	0.358463	0.00793845	1	1.85186	up
Com_428_pos	Kynurenine	3.78	C10H12N2O3	208.214	Ketones	"343-65-7"	105900	81800	94890	60790	35750	59120	34640	45940	1.95714	0.968746	0.00806684	1	1.04588	up
Com_754_pos	6-Hydroxynicotinic acid	2.908	C6H5NO3	139.11	Pyridines and derivatives	"5006-66-6"	869000	567700	838900	459300	253600	412100	210300	321400	2.28403	1.19158	0.00831397	1	1.39205	up
Com_470_pos	beta-Nicotinamide adenine dinucleotide phosphate	1.03	C21H29N7O17P3	744.41	Nucleotide And Its Derivates	"53-59-8"	584300	381400	469600	221400	103000	170200	128900	164900	2.92187	1.54689	0.00852784	1	1.55824	up
Com_132_neg	Epigallocatechin 3-gallate	5.874	C22H18O11	458.37	Catechin derivatives	"989-51-5"	12370	9973	14560	4333	1859	2547	2142	1858	4.90554	2.29441	0.00858411	1	1.23318	up
Com_594_pos	N-(2-Hydroxyethyl)iminodiacetic acid	1.02	C6H11NO5	177.155	Organic Acid And Its Derivatives	"93-62-9"	997600	646300	902800	704200	503500	522300	356100	524800	1.70499	0.769761	0.00879636	1	1.73035	up
Com_284_neg	UDP	0.7	C9H14N2O12P2	404.16	Nucleotide And Its Derivates	"58-98-0"	324600	172100	361800	208900	119600	144300	84860	91710	2.42332	1.27699	0.00894796	1	1.27517	up
Com_491_pos	2-Aminoadipic acid	0.95	C6H11NO4	161.1	Amino Acid And Derivatives	"1118-90-7"	27320000	17510000	25860000	22440000	15560000	15130000	10690000	14690000	1.66096	0.732017	0.00915183	1	1.66338	up
Com_253_neg	D-Xylulose	1.01	C5H10O5	150.13	Carbohydrates And Its Derivatives	"551-84-8"	31630	29460	25820	26090	13790	18920	21680	16760	1.58819	0.667387	0.00923328	1	1.37649	up
Com_466_pos	Tropinone	1	C8H13NO	139.19	Alkaloids and derivatives	"532-24-1"	59230	24440	49400	38950	22990	14390	15710	13630	2.57824	1.36639	0.00957713	1	1.50367	up
Com_177_neg	Melittoside	0.7	C21H32O15	524.47	Terpenoids	"19467-03-9"	12240	13260	21420	16220	6649	11600	6974	6621	1.98279	0.987533	0.00973517	1	1.22249	up
Com_302_neg	D-Xylonic acid	0.9	C5H10O6	166.048	Organic Acid And Its Derivatives	"526-91-0"	2688000	3661000	3175000	2132000	1438000	2072000	1388000	1689000	1.76955	0.823379	0.00977984	1	1.17531	up
Com_71_neg	Parishin E	5.07	C19H24O13	460.391	Phenols And Its Derivatives	"952068-57-4"	1209	1545	1646	1159	235	358	212	697	3.70107	1.88794	0.00980249	1	1.35957	up
Com_706_pos	Diethyl glutarate	0.67	C9H16O4	188.105	Fatty Acyls	"818-38-2"	1553000	1123000	1755000	1166000	781400	1049000	628000	711500	1.76567	0.820216	0.0102269	1	1.3116	up
Com_556_pos	Syringetin 7-O-hexoside	0.97			Flavones and Flavonols		96100	100500	145900	77590	50900	56120	46120	71190	1.87264	0.905076	0.0107092	1	1.66658	up
Com_802_pos	2-Methoxyhexadecanoate	0.97	C17H34O2	270.451	Fatty Acyls	"112-39-0"	8860000	8200000	10700000	7629000	5329000	6534000	4125000	6135000	1.59965	0.677754	0.0108157	1	1.66098	up
Com_493_pos	Glucosamine sulfate	0.79	C6H15NO9S	277.25	Carbohydrates And Its Derivatives	"29031-19-4"	329100	274200	269500	317300	172500	239900	148700	152200	1.66844	0.738502	0.0108671	1	1.60522	up
Com_502_pos	L-Hydroxyproline	0.88	C5H9NO3	131.13	Amino Acid And Derivatives	"51-35-4"	26230000	15540000	22050000	20680000	12820000	14760000	10150000	13010000	1.66535	0.735828	0.0114499	1	1.0083	up
Com_121_neg	P-Coumaryl Alcohol	1.04	C9H10O2	150.174	Phenylpropanoids and polyketides	"3690-05-9"	69900	49810	52320	30000	22270	23770	18520	18440	2.4341	1.28339	0.0117517	1	1.39339	up
Com_441_pos	Indole-3-acetic acid	7.567	C10H9NO2	175.18	Phytohormones	"87-51-4"	54060	45980	86710	40720	5670	21940	18270	15540	3.70352	1.8889	0.0119845	1	1.28627	up
Com_719_pos	p-Nitroaniline	2.02	C6H6N2O2	138.124	Benzene and substituted derivatives	"100-01-6"	53120	41080	44290	27840	7703	21520	7876	16920	3.0791	1.62251	0.0122125	1	1.02148	up
Com_685_pos	beta-Nicotyrine	4.91	C10H10N2	158.2	Alkaloids and derivatives	"487-19-4"	112300	81780	126700	89900	60330	74950	54990	68760	1.58545	0.664895	0.0122466	1	1.04564	up
Com_572_pos	8-Aminooctanoic acid	4.608	C8H17NO2	159.23	Fatty Acyls	"1002-57-9"	41210	29440	44450	21940	14280	22600	12530	9538	2.32476	1.21708	0.0126397	0.9375	1.3932	up
Com_661_pos	Gentiobiose	1	C12H22O11	342.297	Carbohydrates And Its Derivatives	"554-91-6"	220700	462500	250200	158200	92300	74550	85590	74890	3.33486	1.73763	0.012677	1	1.8042	up
Com_653_pos	Petunidin 3-O-glucoside	0.98	C22H23O12	479	Anthocyanins	"71991-88-3"	446000	418100	399900	299800	245100	308500	249500	250100	1.48481	0.570277	0.0130089	0.9375	1.14841	up
Com_288_neg	Gluconolactone	1.02	C6H10O6	178.14	Carbohydrates And Its Derivatives	"90-80-2"	60820	94050	64540	43860	24390	41960	24680	35380	2.08267	1.05843	0.0131611	1	1.59241	up
Com_731_pos	LysoPC 20:2	13.26	C28H54NO7P	547.7	Phospholipid		740600	444300	551200	611800	441500	346500	245800	303700	1.75544	0.811832	0.0132388	1	1.21089	up
Com_198_neg	Afzelechin	0.68	C15H14O5	274.084	Flavonoids	"2545-00-8"	109300	66050	118900	108900	49730	56970	33110	64260	1.97555	0.982253	0.0132665	1	1.41839	up
Com_751_pos	D-Arabitol	0.926	C5H12O5	152.15	Sugar Alcohols	"488-82-4"	297800000	238300000	269400000	266300000	213900000	184100000	133900000	164100000	1.53994	0.622877	0.0135996	1	1.27399	up
Com_521_pos	4,6-Dihydroxyquinoline O-hexoside	1.09			Quinolines and derivatives		133600	71280	399100	76570	14630	12210	15300	61105	6.5916	2.72063	0.0141493	1	1.63229	up
Com_838_pos	2-(Dimethylamino)Guanosine	4.57	C12H17N5O5	311.294	Nucleotide And Its Derivates	"2140-67-2"	255500	170200	240600	124300	43520	112900	78820	88340	2.44329	1.28883	0.014159	1	1.2621	up
Com_7_neg	O-Acetylserine	1.056	C5H9NO4	147.13	Amino Acid And Derivatives	"5147-00-2"	841600	813300	963200	686100	627700	631900	478000	626300	1.39777	0.483132	0.0141654	1	1.5018	up
Com_113_neg	Guanine	2.77	C5H5N5O	151.126	Purines and purine derivatives	"73-40-5"	61970	45870	47460	40530	22240	30400	28400	38480	1.63847	0.71235	0.0143118	1	1.39975	up
Com_606_pos	iP7G	1		365.2	Phytohormones		1311000	1441000	1147000	1330000	2076000	1782000	1862000	1464000	0.727867	-0.458252	0.0147902	1	1.07107	down
Com_227_neg	3-Phenylpropanoic acid	0.7	C9H10O2	150.174	Cinnamic acids and derivatives	"501-52-0"	197400	119100	166900	138100	88810	115600	87590	91780	1.61942	0.695475	0.0150554	1	1.51086	up
Com_826_pos	LysoPC 20:2 (2n isomer)	13.26	C28H54NO7P	547.36	Phospholipid		757000	455600	609500	580000	465400	370100	265100	299100	1.71615	0.779179	0.0154954	0.9375	1.13678	up
Com_519_pos	3-Carbamyl-1-Methylpyridinium Chloride	0.98	C7H9ClN2O	172.612	Pyridines and derivatives	"1005-24-9"	345500	260400	319500	281700	214800	261800	179100	201600	1.40803	0.493673	0.0154958	0.9375	1.11102	up
Com_588_pos	L-2-Aminoadipic acid	0.93	C6H11NO4	161.069	Amino acids and derivatives	"542-32-5"	13480000	8739000	13390000	9683000	7398000	7984000	5293000	7130000	1.62892	0.703912	0.0162634	1	1.55537	up
Com_746_pos	Lactucin	0.67	C15H16O5	276.1	Lactones	"1891-29-8"	214700	127000	261400	158200	101500	96320	61990	114300	2.03496	1.025	0.0162644	1	1.23572	up
Com_607_pos	Lysine butyrate	0.89	C10H22N2O4	234.1	Amino Acid And Derivatives	"80407-71-2"	38030000	24330000	36050000	44340000	55780000	76560000	54810000	53360000	0.59353	-0.752606	0.0165323	1	1.71956	down
Com_601_pos	Spermine	0.71	C10H26N4	202.34	Polyamine	"71-44-3"	180400	178300	199100	137500	121100	115000	131200	128700	1.40181	0.487295	0.0188754	1	1.40574	up
Com_4_neg	Choline bitartrate	0.97	C9H19NO7	253.25	Amines	"87-67-2"	67440	61140	92710	56110	36580	52480	31690	46950	1.65414	0.726085	0.0193298	1	1.63835	up
Com_698_pos	Imidazole-4-acetate	0.96	C5H6N2O2	126.1	Organoheterocyclic compounds	"645-65-8"	1722000	1398000	1490000	1244000	1149000	1209000	890900	1095000	1.34764	0.430432	0.0203916	1	1.45657	up
Com_195_neg	Coniferin	0.97	C16H22O8	342.132	Carbohydrates And Its Derivatives	"531-29-3"	32750000	29530000	21450000	22900000	33180000	43880000	39190000	40700000	0.679388	-0.557692	0.0204196	1	1.10266	down
Com_479_pos	4-Pyridoxate	2.91	C8H9NO4	183.161	Pyridines and derivatives	"82-82-6"	24780	17970	29600	15120	10360	15720	6997	10600	2.00266	1.00191	0.0207518	0.9375	1.6133	up
Com_254_neg	Oxalacetic acid	0.69	C4H4O5	132.07	Organic Acid And Its Derivatives	"328-42-7"	1502000	1088000	1461000	1311000	1024000	1029000	887700	1067000	1.33792	0.419997	0.0209186	1	1.19085	up
Com_179_neg	Di-O-methylquercetin	9.19	C17H14O7	330.1	Flavonoids		661800	352900	469300	482400	292600	340800	230700	308200	1.67739	0.746215	0.02106	1	1.32499	up
Com_57_neg	Angelol B	0.98	C20H24O7	376.4	Coumarins and derivatives	"83156-04-1"	12180	11680	9210	6600	1650	3272	3700	6186	2.67896	1.42167	0.0212297	1	1.28154	up
Com_77_neg	Methyl furan-2-carboxylate	1.25	C6H6O3	126.11	Organoheterocyclic compounds	"611-13-2"	18820	9364	21440	13300	5614	10630	5176	3163	2.55966	1.35595	0.0214602	0.9375	1.43324	up
Com_16_neg	D-Arabinono-1,4-lactone	1.48	C5H8O5	148.037	Carbohydrates And Its Derivatives	"2782-09-4"	252900	127400	200100	184500	117000	114500	75630	122200	1.78161	0.833184	0.0219589	1	1.1231	up
Com_178_neg	Cellotriose	1.02	C18H32O16	504.437	Carbohydrates And Its Derivatives	"33404-34-1"	78590	75770	92280	82270	105700	122900	100200	154100	0.681114	-0.554032	0.0228519	1	1.40568	down
Com_320_neg	Sucrose	0.98	C12H22O11	342.116	Carbohydrates And Its Derivatives	"57-50-1"	22930000	14280000	13690000	17070000	27110000	27400000	28280000	24270000	0.634878	-0.65545	0.0229499	1	1.23276	down
Com_244_neg	Dimethylmalonic acid	0.67	C5H8O4	132.042	Organic Acid And Its Derivatives	"595-46-0"	1614000	1056000	1555000	1316000	922400	1044000	871400	946000	1.4644	0.550311	0.0245944	1	1.21097	up
Com_80_neg	Androsin	4.3	C15H20O8	328.319	Phenols And Its Derivatives	"531-28-2"	7032	4784	19410	6983	1139	3408	1727	289	5.82188	2.54149	0.024612	1	1.39967	up
Com_53_neg	Lysopg 18:1	13.81	C24H47O9P	510.6	Phospholipid		25610	15940	17350	17500	15530	12380	10880	12020	1.50364	0.58846	0.0249697	1	1.20369	up
Com_682_pos	L-Kynurenine	3.821	C10H12N2O3	208.21	Carbonyl compounds	"2922-83-0"	164800	114500	153700	75960	49830	78540	49710	78360	1.98471	0.988931	0.0252077	0.875	1.13254	up
Com_666_pos	Stachydrine	1.008	C7H13NO2	143.18	Amino Acid And Derivatives	"471-87-4"	684600	464400	495000	493800	371400	447300	326000	385600	1.39698	0.482312	0.0263728	1	1.37728	up
Com_240_neg	L-threo-3-Methylaspartate	0.87	C5H9NO4	147.053	Amino acids and derivatives	"6061-13-8"	122400000	119700000	134200000	101600000	103200000	98190000	75780000	91010000	1.29801	0.376298	0.0264559	0.9375	1.49834	up
Com_20_neg	3-(2-Naphthyl)-D-Alanine	6.22	C13H13NO2	215.248	Amino Acid And Derivatives	"76985-09-6"	10260	14890	11340	8497	6786	9407	5953	5311	1.63845	0.712334	0.0267385	0.9375	1.32611	up
Com_744_pos	Quinone	0.93	C6H4O2	108.021	Carbonyl compounds	"106-51-4"	1761000	1503000	1690000	1376000	1243000	1342000	1127000	1391000	1.24045	0.31086	0.0272609	0.9375	1.11213	up
Com_415_pos	Hirsuteine	4.86	C22H26N2O3	366.46	Alkaloids and derivatives	"35467-43-7"	22830	16600	94300	20740	1851	2869	2218	20033	5.72726	2.51785	0.0281479	0.9375	1.60216	up
Com_276_neg	Glutaric Acid	0.7	C5H8O4	132.115	Organic Acid And Its Derivatives	"110-94-1"	1617000	1120000	1785000	1298000	1022000	1053000	817000	1052000	1.47566	0.56136	0.0281904	1	1.24061	up
Com_723_pos	p-Coumaraldehyde	0.89	C9H8O2	148.159	Phenylpropanoids and polyketides	"2538-87-6"	2318000	2227000	2397000	1757000	1837000	1765000	1498000	1627000	1.29315	0.370886	0.0283978	0.875	1.17948	up
Com_15_neg	9,10,13-Trihydroxyoctadec-11-enoic acid	9.12	C18H34O5	330.241	Fatty Acyls	"29907-57-1"	676600	350500	495100	475500	302700	353100	233600	327500	1.64163	0.715129	0.0295053	0.9375	1.24875	up
Com_690_pos	Yamogenin	0.9	C27H42O3	414.621	Steroids and steroid derivatives	"512-06-1"	27130	23150	20760	27600	19580	6541	8212	10400	2.20508	1.14083	0.0297261	1	1.49496	up
Com_233_neg	Indole-5-carboxylic acid	0.69	C9H7NO2	161.048	Indoles and derivatives	"1670-81-1"	922000	690000	1058000	862400	662300	694200	494300	662600	1.40543	0.491008	0.0297993	0.9375	1.21895	up
Com_699_pos	Nicotinic acid adenine dinucleotide	1.04	C21H28N7O14P2	663.2	Nucleotide and its derivates		593500	278300	168100	268700	110800	179700	68770	125800	2.69775	1.43176	0.0305901	0.9375	1.08167	up
Com_31_neg	Polyphyllin Vii	1	C51H84O22	1049.2	Saponin	"68124-04-9"	21990	21330	20570	17670	5500	13720	7863	12390	2.06622	1.047	0.0307343	1	1.57332	up
Com_199_neg	GA7-1	9.22			Phytohormones		969700	492000	704500	698700	416700	495000	361500	459700	1.65324	0.725296	0.0316595	0.9375	1.29848	up
Com_540_pos	N-Acetylneuraminic acid	0.988	C11H19NO9	309.273	Sugar Acids And Its Derivatives	"131-48-6"	23710	54880	46020	21800	14587	13630	15580	13280	2.56513	1.35903	0.0322417	1	1.43311	up
Com_763_pos	8-C-hexosyl-apigenin O-hexosyl-O-hexoside	0.9			Flavonoids		26670	19080	41550	33090	18570	12560	15770	19480	1.81365	0.858895	0.0325535	0.9375	1.4087	up
Com_577_pos	L-Dihydroorotic acid	0.92	C5H6N2O4	158.112	Amino Acid And Derivatives	"5988-19-2"	18040000	13260000	16100000	16220000	11910000	13210000	11830000	13910000	1.25088	0.322949	0.0329887	0.9375	1.36519	up
Com_575_pos	(+)-Camphor	18.27	C10H16O	152.23	Terpenoids	"464-49-3"	75900	74610	112600	74030	37310	58690	61830	60570	1.54368	0.626375	0.0335061	1	1.46659	up
Com_695_pos	LPC(1-acyl 16:0)	12.59	C24H50NO7P	495.63	Phospholipid		49080000	26140000	39960000	38990000	29370000	25240000	16560000	22740000	1.64168	0.715171	0.033572	0.9375	1.35117	up
Com_825_pos	LPC(1-acyl 18:3)	12.59	C26H48NO7P	517.63	Phospholipid		33230000	22530000	25580000	28360000	17650000	12840000	5195000	11850000	2.30777	1.2065	0.0336645	1	1.67007	up
Com_255_neg	GDP-alpha-D-glucose	1.02	C16H25N5O16P2	637.34	Nucleotide And Its Derivates	"5750-57-2"	6765	9655	8877	6510	17270	21460	9883	11530	0.528856	-0.919053	0.0343361	1	1.3576	down
Com_665_pos	Glucosamine	0.793	C6H13NO5	179.173	Carbohydrates And Its Derivatives	"3416-24-8"	139200	235800	506500	125200	43620	111400	76210	74670	3.29094	1.7185	0.0345242	1	1.45977	up
Com_669_pos	LysoPC 16:0 (2n isomer)	12.55	C24H50NO7P	495.33	Phospholipid		88480000	47320000	69270000	68430000	52990000	43470000	26570000	38860000	1.68942	0.756527	0.0346147	0.9375	1.43095	up
Com_72_neg	Madecassic acid	0.99	C6H12O5	164.156	Terpenoids	"18449-41-7"	140600	152100	125600	132100	107200	91190	84680	127000	1.34221	0.42461	0.0349878	0.9375	1.43097	up
Com_525_pos	LysoPC 18:3	12.56	C26H48NO7P	517.3	Phospholipid		31200000	21570000	26270000	28690000	17280000	12910000	5102000	11860000	2.28474	1.19203	0.0354624	1	1.66639	up
Com_709_pos	Methyl linoleate	13.221	C19H34O2	294.47	Fatty Acyls	"112-63-0"	40460	19430	35340	89650	94320	150900	69720	169700	0.381479	-1.39032	0.0366202	0.9375	1.26334	down
Com_434_pos	Tetraethylammonium fluoride dihydrate	1.04	C8H20FN	149.25	Pyrimidines and pyrimidine derivatives	"63123-01-3"	58640	65450	211300	234500	16720	38460	63020	29940	3.84697	1.94372	0.0368071	0.9375	1.3469	up
Com_786_pos	D-Asparagine	0.96	C4H8N2O3	132.118	Amino Acid And Derivatives	"2058-58-4"	948800	784700	918300	711700	676300	693400	601500	715200	1.25205	0.324289	0.0386364	0.9375	1.29754	up
Com_168_neg	Dl-Glutamic acid	0.87	C5H9NO4	147.129	Amino Acid And Derivatives	"617-65-2"	93050000	83290000	96960000	74980000	74950000	74340000	57780000	71900000	1.24845	0.320138	0.0390965	1	1.37861	up
Com_558_pos	Selgin O-hexosyl-O-hexoside	0.97			Flavonoids		213000	175900	238800	192800	276900	270200	238000	230600	0.807817	-0.307899	0.0393609	0.875	1.09238	down
Com_417_pos	L-Hydroxylysine	0.9	C6H14N2O3	163.195	Amino Acid And Derivatives	"1190-94-9"	575100	488200	482300	389300	391400	417000	318900	346900	1.31251	0.392327	0.0395021	0.875	1.27745	up
Com_580_pos	Nicotinamide	1.539	C6H6N2O	122.12	Vitamins	"98-92-0"	548100	296600	499700	459800	272800	363000	262200	252800	1.56778	0.648722	0.0416281	0.9375	1.4125	up
Com_570_pos	LysoPE 18:2 (2n isomer)	12.08	C23H44NO7P	477.6	Phospholipid		5027000	3703000	5661000	4142000	5689000	7622000	13470000	7409000	0.542059	-0.883478	0.0424228	1	1.04774	down
Com_189_neg	9,10-EODE	1.69	C18H32O3	296	Fatty Acyls		29890	30980	35790	27500	7057	20980	4439	14160	2.66232	1.41268	0.0440628	1	1.1104	up
Com_389_pos	Homoserine	0.9	C4H9NO3	119.119	Amino Acid And Derivatives	"1927-25-9"	13460000	8206000	10750000	9700000	7996000	8223000	5895000	7813000	1.40729	0.492921	0.0445357	0.9375	1.41108	up
Com_34_neg	Ajugol	0.93	C15H24O9	348.346	Terpenoids	"52949-83-4"	55490	43010	60600	32040	32470	35390	19550	28950	1.64266	0.716035	0.0450757	0.875	1.47829	up
Com_433_pos	N1-Acetylspermine	0.88	C12H28N4O	244.377	Amines	"25593-72-0"	154800	91960	111100	104600	74350	92980	49040	81290	1.55365	0.635663	0.0464308	0.9375	1.08089	up
Com_403_pos	Xanthosine	3.928	C10H12N4O6	284.225	Nucleotide And Its Derivates	"146-80-5"	27740	22220	26750	13650	12934	12760	3127	7249	2.50513	1.32488	0.046536	1	1.33574	up
Com_811_pos	1-Decanoyl-2-hydroxy-sn-glycero-3-phosphocholine	6.35			Cholines		47850	28440	70370	37160	20440	30470	19610	27310	1.87897	0.909945	0.0466163	0.9375	1.19564	up
Com_830_pos	Pterosin Z	12.01	C15H20O2	232.323	Terpenoids	"34169-69-2"	15100	12260	19220	8690	10160	5450	7166	8903	1.74469	0.80297	0.047836	0.875	1.04909	up
Com_810_pos	1-Methyladenine	1.05	C6H7N5	149.153	Purines and purine derivatives	"5142-22-3"	42220	22060	31550	22180	27570	12350	9635	10680	1.95916	0.970235	0.0491886	0.875	1.23034	up
Com_283_neg	Citramalate	2.04	C5H8O5	148	Organic Acid And Its Derivatives	"2306-22-1"	15400	10410	20360	5978	4827	6915	4032	5948	2.4007	1.26345	0.0496184	0.9375	1.47521	up

## Sheet: A_70.vs.A_C_all_Diff
Compound_ID	Name	RT [min]	Formula	Molecular Weight	Class	CAS	all_A_70_1	all_A_70_2	all_A_70_3	all_A_70_4	all_A_C_1	all_A_C_2	all_A_C_3	all_A_C_4	FC	log2FC	Pvalue	ROC	VIP	Up.Down
Com_461_pos	Proline	0.96	C5H9NO2	115.131	Amino Acid And Derivatives	"609-36-9"	9055000	10210000	9689000	11620000	37450000	37840000	30040000	35920000	0.28725	-1.79962	3.09e-06	1	1.40867	down
Com_573_pos	D-Serine	0.851	C3H7NO3	105.09	Amino Acid And Derivatives	"312-84-5"	20050000	17730000	17390000	16600000	6920000	7698000	6291000	7071000	2.56505	1.35898	3.42e-06	1	1.88398	up
Com_445_pos	Agmatine	0.92	C5H14N4	130.1	Amines	"306-60-5"	7049	12560	8742	9524	332500	272600	257400	248200	0.0341001	-4.87408	4.03e-06	1	1.81472	down
Com_499_pos	L-aspartic Acid	0.86	C4H7NO4	133.1	Amino Acid And Derivatives	"56-84-8"	27350000	24340000	24100000	25570000	14120000	14740000	13280000	14140000	1.801	0.848794	6.81e-06	1	1.55171	up
Com_422_pos	3-Indoleacetonitrile	1.09	C10H8N2	156.18	Indoles and derivatives	"771-51-7"	63360	48340	52940	46170	14790	12570	15520	11870	3.85041	1.94501	8.1e-06	1	2.01351	up
Com_151_neg	Lactobionic acid	0.91	C12H22O12	358.3	Carbohydrates And Its Derivatives	"96-82-2"	2950000	2654000	4097000	3268000	443600	628200	389600	474300	6.6999	2.74414	9.13e-06	1	1.9962	up
Com_687_pos	Scopine	0.87	C8H13NO2	155.19	Organoheterocyclic compounds	"498-45-3"	3334000	2545000	2661000	2320000	580000	768300	516300	595700	4.4141	2.14212	1.31e-05	1	2.04958	up
Com_155_neg	N-Oleoyl Glycine	14.62	C20H37NO3	339.513	Organic Acid And Its Derivatives	"2601-90-3"	4599	3623	3798	3148	18730	17520	12870	19280	0.221754	-2.17297	2.08e-05	1	1.53826	down
Com_840_pos	5-Hydroxylysine	0.72	C6H15ClN2O3	198.65	Amino Acid And Derivatives	"13204-98-3"	304200	217400	258400	225300	1383000	2262000	1445000	1723000	0.147556	-2.76066	2.11e-05	1	1.23891	down
Com_587_pos	L-serine	0.846	C3H7NO3	105.093	Amino Acid And Derivatives	"56-45-1"	3291000	2851000	2731000	2767000	1325000	1436000	1134000	1354000	2.21757	1.14898	2.37e-05	1	1.85514	up
Com_400_pos	Oleoylethanolamide	14.61	C20H39NO2	325.298	Amines	"111-58-0"	13500	12520	13100	11280	29790	27800	23660	29620	0.454586	-1.13737	4.07e-05	1	1.38284	down
Com_244_neg	Dimethylmalonic acid	0.67	C5H8O4	132.042	Organic Acid And Its Derivatives	"595-46-0"	1782000	1654000	1719000	1601000	922400	1044000	871400	946000	1.78551	0.836333	4.67e-05	1	1.92495	up
Com_544_pos	L-Citrulline	0.89	C6H13N3O3	175.19	Amino Acid And Derivatives	"372-75-8"	161100	126700	157200	169100	525400	451500	360600	451300	0.343303	-1.54245	5.21e-05	1	1.31861	down
Com_224_neg	Succinic anhydride	0.88	C4H4O3	100.073	Organic Acid And Its Derivatives	"108-30-5"	4791000	3062000	4731000	3798000	796800	1002000	739000	899600	4.76581	2.25272	5.53e-05	1	1.98403	up
Com_51_neg	Lysope 18:0	13.73	C23H48NO7P	479.588	Phospholipid		513300	531000	583800	857900	3280000	3512000	2615000	3717000	0.189424	-2.40031	5.97e-05	1	1.78243	down
Com_775_pos	NG,NG-Dimethyl-L-arginine	0.93	C8H20Cl2N4O2	202.254	Amino Acid And Derivatives	"220805-22-1"	1551000	1079000	1425000	1173000	5300000	4804000	3507000	4038000	0.296221	-1.75526	6.93e-05	1	1.58684	down
Com_418_pos	Dl-3-Hydroxynorvaline	0.85	C5H11NO3	133.146	Amino Acid And Derivatives	"2280-42-4"	23950000	21230000	20310000	22260000	13390000	14690000	13250000	14130000	1.58222	0.661952	8.58e-05	1	1.44873	up
Com_264_neg	4-Hydroxy-2-Oxoglutaric Acid	0.7	C5H6O6	162.098	Organic Acid And Its Derivatives	"1187-99-1"	1442000	1198000	1266000	1232000	771400	803800	702500	823000	1.65705	0.728613	9.72e-05	1	1.83156	up
Com_363_pos	1,5-Diaminopentane	0.83	C5H14N2	102.116	Amines	"462-94-2"	581800	396300	527900	738800	2718000	3039000	1950000	3170000	0.20638	-2.27662	9.74e-05	1	1.39685	down
Com_671_pos	LysoPC 18:0	13.8	C26H54NO7P	523.36	Phospholipid		566500	568100	576700	618100	6852000	5516000	4211000	5563000	0.105203	-3.24876	0.000119869	1	1.6711	down
Com_710_pos	SDMA	0.913	C8H18N4O2	202.25	Amino Acid And Derivatives	"30344-00-4"	1765000	1167000	1462000	1213000	4396000	4902000	3335000	4712000	0.323263	-1.62922	0.000125871	1	1.52636	down
Com_503_pos	D-Proline	0.967	C5H9NO2	115.13	Amino Acid And Derivatives	"344-25-2"	14970000	15130000	14640000	17360000	54700000	57130000	40070000	54430000	0.300974	-1.73229	0.000125909	1	1.35582	down
Com_480_pos	epsilon-Caprolactone	1.048	C6H10O2	114.142	Lactones	"502-44-3"	168400	121600	182400	182100	53350	54570	42010	47000	3.32352	1.73271	0.000127925	1	1.96739	up
Com_381_pos	Aspartic Acid	0.84	C4H7NO4	133.103	Amino Acid And Derivatives	"6899-03-2"	24870000	21580000	20320000	23700000	12690000	13350000	11820000	12260000	1.80507	0.852053	0.000131448	1	1.50743	up
Com_737_pos	2'-O-methyladenosine	4.14	C11H15N5O4	281.268	Nucleotide And Its Derivates	"2140-79-6"	25550	41260	21410	18600	152100	352000	194000	205200	0.118255	-3.08002	0.000135657	1	1.32603	down
Com_599_pos	2,6-Diaminooimelic Acid	0.94	C7H14N2O4	190.197	Organic Acid And Its Derivatives	"583-93-7"	3994000	3958000	4630000	4376000	21730000	22110000	14640000	20930000	0.21355	-2.22735	0.000156159	1	1.7753	down
Com_635_pos	Indole-3-acetamide	0.82	C10H10N2O	174.199	Indoles and derivatives	"879-37-8"	738000	509600	622500	542700	2709000	2144000	1577000	2005000	0.286046	-1.80568	0.000168229	1	1.41615	down
Com_211_neg	D-Galacturonic acid	1.56	C6H10O7	194.139	Carbohydrates And Its Derivatives	"685-73-4"	1696000	1106000	1555000	1072000	245200	349700	212900	378500	4.57641	2.19422	0.000174297	1	1.91829	up
Com_146_neg	2–furanoic acid	1.49	C5H4O3	112.084	Organic Acid And Its Derivatives	"88-14-2"	1543000	879400	1372000	968000	234100	240100	131400	263000	5.48285	2.45492	0.000199263	1	1.95881	up
Com_254_neg	Oxalacetic acid	0.69	C4H4O5	132.07	Organic Acid And Its Derivatives	"328-42-7"	1713000	1431000	1603000	1521000	1024000	1029000	887700	1067000	1.56399	0.645231	0.000203995	1	1.8853	up
Com_814_pos	Oxymatrine	6.76	C15H24N2O2	264.368	Alkaloids and derivatives	"54809-74-4"	88100	82050	113100	63710	27100	26820	19840	21080	3.65837	1.8712	0.000208499	1	1.7815	up
Com_546_pos	L-Ornithine	0.762	C5H12N2O2	132.16	Amino Acid And Derivatives	"70-26-8"	1178000	750100	1349000	1527000	8072000	7247000	5251000	6323000	0.178638	-2.48489	0.000226149	1	1.44648	down
Com_312_neg	Deoxyribose 5-Phosphate	0.82	C5H11O7P	235.084	Pentose phosphates	"102916-66-5"	29490	22900	19120	23740	64970	53960	61470	70570	0.379527	-1.39772	0.000226475	1	1.52446	down
Com_143_neg	D-2-Hydroxypentanedioic acid	1.49	C5H6Na2O5	192.078	Amino Acid And Derivatives	"103404-90-6"	1641000	1209000	1638000	893500	301700	300900	207000	373200	4.5498	2.1858	0.000246646	1	1.98642	up
Com_180_neg	Raffinose	1.009	C18H32O16	504.437	Carbohydrates And Its Derivatives	"512-69-6"	3398000	2801000	3256000	2929000	2042000	1887000	1675000	2002000	1.62819	0.703268	0.00025203	1	1.33895	up
Com_792_pos	Lysopc 17:0	13.17	C25H52NO7P	509.657	Phospholipid	"50930-23-9"	41070	29460	49190	28440	186300	134100	112500	125700	0.265235	-1.91466	0.000282176	1	1.70527	down
Com_175_neg	Methylophiopogonanone A	0.78	C19H18O6	342.343	Flavonoids	"74805-92-8"	43980	27470	54860	29680	357500	254500	173200	172100	0.162948	-2.61752	0.000290157	1	1.54829	down
Com_153_neg	cis-Aconitic acid	1.766	C6H6O6	174.11	Tca Cycle	"585-84-2"	7047000	3244000	6391000	5616000	891600	859700	479600	1145000	6.60505	2.72357	0.000297996	1	1.8127	up
Com_154_neg	Thymidine 5'-diphosphate	0.69	C10H16N2O11P2	402.19	Nucleotide And Its Derivates		8255	7176	6394	6668	3652	3737	4541	3406	1.85792	0.893685	0.000314305	1	1.08312	up
Com_284_neg	UDP	0.7	C9H14N2O12P2	404.16	Nucleotide And Its Derivates	"58-98-0"	508300	325800	411200	300400	119600	144300	84860	91710	3.50921	1.81114	0.000321212	1	1.88807	up
Com_834_pos	Levodopa	1.019	C9H11NO4	197.19	Amino Acid And Derivatives	"59-92-7"	1029000	860100	1168000	1013000	1906000	2136000	1662000	2235000	0.512672	-0.963893	0.000335657	1	1.75357	down
Com_345_neg	Quinic acid	0.998	C7H12O6	192.17	Alcohols and polyols	"77-95-2"	1776000	911630	1511000	1248000	283900	388700	277700	410200	4.0034	2.00123	0.000379844	1	1.98871	up
Com_282_neg	alpha-Ketoglutaric acid	0.87	C5H6O5	146.098	Tca Cycle	"328-50-7"	1623000	1263000	1677000	1422000	3130000	3183000	2379000	3024000	0.51084	-0.969057	0.000384628	1	1.18732	down
Com_104_neg	Ribitol	0.927	C5H12O5	152.15	Sugar Alcohols	"488-81-3"	358800	564800	561800	766100	55990	63810	66220	55660	9.31604	3.21972	0.000388115	1	1.62539	up
Com_471_pos	gamma-Glutamylglutamic acid	1.05	C10H16N2O7	276.243	Amino Acid And Derivatives	"1116-22-9"	2890000	1938000	2190000	3006000	519000	793000	524000	888800	3.6788	1.87924	0.000398295	1	1.67027	up
Com_149_neg	L-Arabinitol	0.925	C5H12O5	152.15	Sugar Alcohols	"7643-75-6"	809300	1383000	1347000	1742000	118700	109600	108500	127800	11.3674	3.50683	0.000402782	1	1.63448	up
Com_641_pos	Phenylethanolamine	2	C8H11NO	137.084	Amines	"7568-93-6"	91740	66490	86280	62880	239000	344500	186200	253900	0.300303	-1.73551	0.000403578	1	1.16454	down
Com_513_pos	10-Formyl-THF	4.83	C20H23N7O7	473.439	Organoheterocyclic compounds	"2800-34-2"	10650	11500	17750	7233	59820	77070	40740	70460	0.189983	-2.39605	0.000465599	1	1.54628	down
Com_633_pos	N-Methyl-Trans-4-Hydroxy-L-Proline	0.91	C6H11NO3	145.074	Amino acids and derivatives	"4252-82-8"	988800	828300	753400	904500	469000	440400	324900	425500	2.09363	1.066	0.000468468	1	1.84937	up
Com_14_neg	alpha-Benzylsuccinic acid	0.71	C11H12O4	208.211	Organic Acid And Its Derivatives	"884-33-3"	107100	86020	87790	102200	56670	57000	46337	61050	1.73308	0.79334	0.000502539	1	1.77782	up
Com_28_neg	Allantoin	0.94	C4H6N4O3	158.115	Organoheterocyclic compounds	"97-59-6"	28470	24830	23100	27400	120600	75960	74030	94060	0.284657	-1.81271	0.000531218	1	1.72628	down
Com_538_pos	Glycine	0.88	C2H5NO2	75.07	Amino Acid And Derivatives	"56-40-6"	91000	90930	86060	132600	297000	272100	240500	290000	0.364305	-1.45678	0.000542939	1	1.53276	down
Com_504_pos	L-arginine	0.794	C6H14N4O2	174.2	Amino Acid And Derivatives	"74-79-3"	18420000	13000000	16110000	13160000	56200000	43230000	31790000	41050000	0.352296	-1.50514	0.000562725	1	1.32116	down
Com_495_pos	N alpha-Acetyl-L-Arginine	1.04	C8H16N4O3	216.238	Amino Acid And Derivatives	"155-84-0"	266600	231100	262700	276300	1908000	1685000	1030000	1264000	0.1761	-2.50553	0.000636296	1	1.85699	down
Com_340_neg	L-Citramalic acid	1.46	C5H8O5	148.037	Organic Acid And Its Derivatives	"6236-09-5"	480700	319800	497700	307000	69610	91470	44750	107800	5.11813	2.35562	0.000667741	1	1.8915	up
Com_767_pos	2-Deoxy-D-galactose	0.69	C6H12O5	164.156	Carbohydrates And Its Derivatives	"1949-89-9"	301700	259600	312700	231800	139000	174000	136400	120700	1.93966	0.955804	0.000681567	1	1.86307	up
Com_87_neg	Adipic acid	0.86	C6H10O4	146.058	Organic Acid And Its Derivatives	"124-04-9"	1464000	1031000	1412000	1217000	2723000	2618000	2048000	2704000	0.507679	-0.978013	0.000706809	1	1.16977	down
Com_352_pos	L-Cysteine-glutathione gisulfide	0.96	C13H22N4O8S2	426.466	Amino Acid And Derivatives	"13081-14-6"	928800	1124000	1561000	1950000	238600	294000	455300	197000	4.69559	2.23131	0.000724007	1	1.42562	up
Com_619_pos	(-)-Menthol	1.07	C10H20O	156.27	Terpenoids	"2216-51-5"	67990	59090	68410	30530	8559	11640	8509	15810	5.07705	2.34399	0.000726948	1	1.93999	up
Com_812_pos	Reserpine	8.12	C33H40N2O9	608.689	Alkaloids and derivatives	"50-55-5"	399900	742300	648100	947600	3036000	2993000	2043000	4187000	0.223338	-2.1627	0.000759136	1	1.67759	down
Com_773_pos	Nicotianamine	0.86	C12H21N3O6	303.312	Amino Acid And Derivatives	"34441-14-0"	1272000	1192000	1615000	1967000	4995000	6121000	3187000	4759000	0.317176	-1.65665	0.000770125	1	1.37726	down
Com_16_neg	D-Arabinono-1,4-lactone	1.48	C5H8O5	148.037	Carbohydrates And Its Derivatives	"2782-09-4"	342000	249200	276000	219700	117000	114500	75630	122200	2.53162	1.34006	0.000771984	1	1.87001	up
Com_637_pos	Salicylamide	0.92	C7H7NO2	137.048	Phenolamine	"65-45-2"	62510	63220	58300	37040	7738	18240	8229	9969	5.0043	2.32317	0.000772904	1	2.00024	up
Com_92_neg	N-Acetylornithine	0.896	C7H14N2O3	174.2	Amino Acid And Derivatives	"6205-08-9"	200600	92150	160700	130900	33830	27080	24640	33060	4.92665	2.30061	0.000774133	1	1.73982	up
Com_252_neg	Guanidinoethyl Sulfonate	1.03	C3H9N3O3S	167.187	Organic Acid And Its Derivatives	"543-18-0"	14750	13470	20360	21400	6012	6619	3494	5594	3.22206	1.68798	0.000779103	1	1.66872	up
Com_119_neg	Citraconic acid	1.56	C5H6O4	130.099	Fatty Acyls	"498-23-7"	700800	955200	574800	509400	126900	174500	195900	264700	3.59606	1.84642	0.000791936	1	1.62723	up
Com_755_pos	Docosanoic acid	1.08	C22H44O2	340.584	Fatty Acyls	"112-85-6"	75840	71600	82730	64460	129400	101000	118300	115900	0.634158	-0.657085	0.000797782	1	1.75838	down
Com_679_pos	Thiamine	0.81	C12H17N4OS+	265.354	Vitamins	"70-16-6"	221900	148500	166800	226000	51010	54120	78990	84380	2.84246	1.50714	0.000832879	1	1.05148	up
Com_217_neg	D-threo-Isocitric acid	1.41	C6H8O7	192.124	Organic Acid And Its Derivatives	"6061-97-8"	33170000	23310000	36940000	22920000	5370000	6554000	3507000	8798000	4.80168	2.26354	0.000864541	1	1.8521	up
Com_276_neg	Glutaric Acid	0.7	C5H8O4	132.115	Organic Acid And Its Derivatives	"110-94-1"	1827000	1598000	1759000	1691000	1022000	1053000	817000	1052000	1.74315	0.8017	0.000890104	1	1.84114	up
Com_469_pos	1-Methylhistidine	0.84	C7H11N3O2	169.18	Amino Acid And Derivatives	"332-80-9"	394700	274700	429900	362300	974300	909400	622000	849600	0.435609	-1.19889	0.000976128	1	1.50154	down
Com_818_pos	S-Adenosyl-L-homocysteine	1.84	C14H20N6O5S	384.411	Amino Acid And Derivatives	"979-92-0"	49350	35610	45370	44000	253900	349100	164400	374400	0.15268	-2.71142	0.000984548	1	1.63272	down
Com_516_pos	Diethanolamine	0.84	C4H11NO2	105.136	Amines	"111-42-2"	830200	689600	637400	717700	335100	375300	233700	294000	2.32203	1.21538	0.000998714	1	1.82374	up
Com_510_pos	Isomangiferin	1.51	C19H18O11	422.085	Xanthone	"24699-16-9"	1663000	1172000	1493000	988800	210000	160400	78010	230200	7.83484	2.9699	0.00107443	1	1.83923	up
Com_533_pos	N-Feruloylspermidine derivative	13.17			Phenolamides		4969000	11270000	10650000	6558000	32660000	40000000	97440000	71030000	0.138709	-2.84986	0.00114447	1	1.8234	down
Com_747_pos	DL-threitol	0.67	C4H10O4	122.058	Sugar alcohols	"6968-16-7"	2271000	1798000	2144000	1862000	829400	1143000	697400	792000	2.3326	1.22194	0.0011528	1	1.8274	up
Com_625_pos	L-Homocitrulline	0.972	C7H15N3O3	189.21	Amino Acid And Derivatives	"1190-49-4"	112400	106700	84590	155800	364800	309300	240200	276800	0.385769	-1.37419	0.00115292	1	1.30285	down
Com_93_neg	H-HoArg-OH	0.807	C7H16N4O2	188.23	Amino Acid And Derivatives	"156-86-5"	150800	131700	167100	132100	630800	611500	346100	595000	0.266419	-1.90823	0.00115589	1	1.9377	down
Com_227_neg	3-Phenylpropanoic acid	0.7	C9H10O2	150.174	Cinnamic acids and derivatives	"501-52-0"	144800	167400	171200	151400	88810	115600	87590	91780	1.65407	0.726023	0.00117878	1	1.65327	up
Com_241_neg	2,2-Dimethylsuccinic acid	0.84	C6H10O4	146.058	Organic Acid And Its Derivatives	"597-43-3"	8684000	6453000	7801000	7186000	16820000	15430000	11280000	14760000	0.516795	-0.952335	0.0011866	1	1.19576	down
Com_63_neg	Isocitrate	1.49	C6H8O7	192.124	Organic Acid And Its Derivatives	"320-77-4"	92720000	59240000	89570000	62980000	14900000	18190000	8131000	20590000	4.92647	2.30055	0.00121913	1	1.88251	up
Com_786_pos	D-Asparagine	0.96	C4H8N2O3	132.118	Amino Acid And Derivatives	"2058-58-4"	958800	872300	853000	890800	676300	693400	601500	715200	1.33074	0.412229	0.00124323	1	1.69743	up
Com_787_pos	Methyl Nicotinate	0.96	C7H7NO2	137.14	Pyridines and derivatives	"93-60-7"	179800	139500	138400	128500	61350	49380	36620	31880	3.27066	1.70958	0.00124973	1	1.97995	up
Com_209_neg	Creatine	1.95	C4H9N3O2	131.133	Amino Acid And Derivatives	"57-00-1"	37910	33220	46140	46870	142400	134500	78080	128200	0.339708	-1.55763	0.00130065	1	1.23846	down
Com_266_neg	beta-D-Lactose	1	C12H22O11	342.297	Carbohydrates And Its Derivatives	"5965-66-2"	9239000	10610000	9797000	9848000	6375000	5281000	5699000	6913000	1.62741	0.702578	0.00130749	1	1.30393	up
Com_746_pos	Lactucin	0.67	C15H16O5	276.1	Lactones	"1891-29-8"	275300	217300	307200	243300	101500	96320	61990	114300	2.78822	1.47934	0.00131678	1	1.86308	up
Com_55_neg	N-Acetylalanine	2.15	C5H9NO3	131.13	Amino Acid And Derivatives	"97-69-8"	153200	131200	179100	173900	528800	526900	303100	467400	0.349031	-1.51857	0.00133568	1	1.27018	down
Com_715_pos	5-Aminolevulinic acid	0.872	C5H9NO3	131.13	Carbohydrates And Its Derivatives	"106-60-5"	397800	314000	400300	362300	589200	721400	520000	661200	0.591701	-0.75706	0.00143121	1	1.03809	down
Com_384_pos	Gly-Phe	4.88	C11H14N2O3	222.24	Amino Acid And Derivatives	"3321-03-7"	118900	269900	99960	115000	547200	1137000	599900	711300	0.201562	-2.3107	0.00144976	1	1.03259	down
Com_361_pos	N', N''-Caffeoyl, feruloylputrescine	0.98			Amines		1646000	1804000	2742000	3247000	485100	464800	969200	666700	3.65032	1.86802	0.00150784	1	1.26657	up
Com_842_pos	5-Methyl-dl-tryptophan	1.06	C12H14N2O2	218.252	Amino Acid And Derivatives	"951-55-3"	81260	87220	111500	124700	438200	291700	233600	234900	0.337684	-1.56626	0.00155046	1	1.65377	down
Com_135_neg	alpha,alpha-Trehalose	0.962	C12H22O11	342.296	Carbohydrates And Its Derivatives	"99-20-7"	50180000	59040000	57470000	52140000	44360000	38150000	35990000	36530000	1.41153	0.497263	0.00155657	1	1.17747	up
Com_205_neg	6'-O-Feruloyl-D-sucrose	0.69	C22H30O14	518.164	Phenolic acids	"118230-77-6"	48570	29510	34000	17140	4857	6389	8586	5218	5.15848	2.36695	0.0015618	1	1.88428	up
Com_399_pos	N-Methyl-L-arginine hydrochloride	0.95	C7H17ClN4O2	224.688	Amino Acid And Derivatives	"156706-47-7"	38580	25760	23760	29150	73400	61620	111000	64730	0.377313	-1.40617	0.00156464	1	1.26934	down
Com_706_pos	Diethyl glutarate	0.67	C9H16O4	188.105	Fatty Acyls	"818-38-2"	1956000	1452000	1917000	1553000	781400	1049000	628000	711500	2.16978	1.11755	0.00158814	1	1.833	up
Com_201_neg	Menadione	1.1	C11H10O5S	254.262	Vitamins	"130-37-0"	106200	117800	109500	76820	53150	40390	30790	28920	2.67746	1.42086	0.00159034	1	1.7668	up
Com_364_pos	Maleic acid	0.96	C4H4O4	116.011	Organic Acid And Its Derivatives	"110-16-7"	869300	822100	882400	938500	2593000	2790000	1792000	2865000	0.349831	-1.51527	0.00165425	1	1.27432	down
Com_152_neg	Citric acid	1.516	C6H8O7	192.12	Tca Cycle	"77-92-9"	97450000	66020000	90610000	58570000	11530000	17270000	7079000	20290000	5.56624	2.4767	0.00166794	1	1.89254	up
Com_514_pos	Cinnamic Acid	0.87	C9H8O2	148.16	Cinnamic acids and derivatives	"621-82-9"	10720000	9835000	9073000	8497000	7287000	6742000	5801000	6177000	1.46595	0.551837	0.00166875	1	1.74589	up
Com_238_neg	Vitamin B1	0.82	C12H17ClN4OS	300.808	Vitamins	"59-43-8"	320700	199900	301000	367900	69620	104900	62500	129400	3.24627	1.69879	0.00178838	1	1.14157	up
Com_128_neg	2-Amino-3-hydroxypropionic acid	0.83	C3H7NO3	105.09	Amino Acid And Derivatives	"302-84-1"	4603000	4214000	4472000	5025000	1711000	2143000	1450000	2300000	2.40847	1.26812	0.0018133	1	1.70034	up
Com_664_pos	Orotic acid	1.44	C5H4N2O4	156.096	Vitamins	"65-86-1"	474400	225100	347700	214900	105600	52990	39670	79700	4.54058	2.18288	0.00189752	1	1.81717	up
Com_590_pos	Acetylcholine	1.02	C7H16NO2	146.118	Cholines	"60-31-1"	810900	1129000	1459000	1742000	4228000	4530000	2794000	4104000	0.328366	-1.60662	0.00203243	1	1.5007	down
Com_258_neg	Ala-Gln	0.85	C8H15N3O4	217.22	Amino Acid And Derivatives	"39537-23-0"	34900	45880	46290	33880	66910	67810	76660	80580	0.551274	-0.859158	0.00203591	1	1.16522	down
Com_413_pos	N-Acetylthreonine	1.73	C6H11NO4	161.069	Amino Acid And Derivatives	"17093-74-2"	313600	188900	266000	199400	801000	747000	425600	614700	0.373952	-1.41907	0.00206485	1	1.5329	down
Com_90_neg	dADP	0.75	C10H15N5O9P2	411.202	Nucleotide And Its Derivates	"2793-06-8"	31370	32010	37780	32490	20710	19900	16480	14210	1.87447	0.906486	0.00209255	1	1.88586	up
Com_667_pos	Tyramine	2	C8H11NO	137.179	Benzene and substituted derivatives	"51-67-2"	16870	11810	16780	10780	32590	55130	27560	38860	0.364863	-1.45457	0.00222832	1	1.01215	down
Com_507_pos	L-Alanyl-L-Phenylalanine	4.65	C12H16N2O3	236.116	Amino acids and derivatives	"3061-90-3"	12250	19610	16940	13240	29380	42610	28880	48040	0.416627	-1.26317	0.00234671	1	1.63949	down
Com_497_pos	Glycyl-L-leucine	4.466	C8H16N2O3	188.22	Amino Acid And Derivatives	"869-19-2"	102900	262400	91700	106800	478900	973600	513100	646500	0.215842	-2.21195	0.00245147	1	1.05426	down
Com_272_neg	L-Glutamine	0.868	C5H10N2O3	146.14	Amino Acid And Derivatives	"56-85-9"	15120000	10940000	15210000	12010000	25690000	27000000	18590000	26960000	0.542345	-0.882716	0.00251044	1	1.10688	down
Com_344_neg	Dulcitol	0.897	C6H14O6	182.17	Carbohydrates And Its Derivatives	"608-66-2"	37450000	33130000	37180000	35700000	43010000	46230000	40770000	46020000	0.814975	-0.295173	0.0025435	1	1.61799	down
Com_37_neg	N-Acetyl-Dl-serine	1.03	C5H9NO4	147.129	Amino Acid And Derivatives	"97-14-3"	108700	99720	91800	84240	563800	297600	267100	327600	0.264034	-1.9212	0.00256107	1	1.84603	down
Com_466_pos	Tropinone	1	C8H13NO	139.19	Alkaloids and derivatives	"532-24-1"	38790	45660	31130	63790	22990	14390	15710	13630	2.6884	1.42675	0.00264571	1	1.62555	up
Com_267_neg	beta-Hydroxyisobutyrate	2.4	C4H8O3	104.104	Organic Acid And Its Derivatives	"2068-83-9"	31010	40160	43820	54650	93010	112700	67010	101600	0.453195	-1.1418	0.00275383	1	1.28548	down
Com_222_neg	2-Deoxyribose 1-Phosphate	1.01	C5H11O7P	214.11	Nucleotide And Its Derivates	"17210-42-3"	50250	47140	67380	31980	126400	138200	112100	159500	0.366934	-1.44641	0.00291379	1	1.40897	down
Com_353_pos	L-Cystathionine	0.84	C7H14N2O4S	222.262	Amino Acid And Derivatives	"56-88-2"	30960000	26290000	30070000	25550000	48440000	54200000	37300000	49030000	0.597291	-0.743495	0.00292246	1	1.70554	down
Com_233_neg	Indole-5-carboxylic acid	0.69	C9H7NO2	161.048	Indoles and derivatives	"1670-81-1"	1122000	909900	1098000	938900	662300	694200	494300	662600	1.61884	0.694963	0.00304355	1	1.75538	up
Com_76_neg	4-Hydroxy-2,5-dimethyl-3(2H)furanone	5.13	C6H8O3	128.13	Organoheterocyclic compounds	"3658-77-3"	81020	56030	63690	59940	20360	26900	10930	17260	3.455	1.78869	0.00320848	1	1.49871	up
Com_301_neg	Chrysin	1.284	C15H10O4	254.24	Flavones and Flavonols	"480-40-0"	6296	10350	6229	9309	2819	3353	3844	3611	2.36178	1.23988	0.00336948	1	1.57942	up
Com_299_neg	(7S,8S)-DiHODE	1.3	C18H32O4	312.23	Fatty Acyls	"143288-65-7"	52220	33280	104000	78800	15350	9616	13560	11880	5.32278	2.41218	0.00413252	1	1.93494	up
Com_328_neg	3-N-Methyl-L-histidine	0.85	C7H11N3O2	169.181	Amino Acid And Derivatives	"368-16-1"	17830	7006	18040	14210	52000	52260	42780	68910	0.264348	-1.91949	0.00433125	1	1.62771	down
Com_678_pos	L-lysine	0.74	C6H14N2O2	146.19	Amino Acid And Derivatives	"56-87-1"	53220000	28530000	45420000	32270000	109900000	97570000	63230000	101800000	0.428027	-1.22423	0.00439001	1	1.38295	down
Com_723_pos	p-Coumaraldehyde	0.89	C9H8O2	148.159	Phenylpropanoids and polyketides	"2538-87-6"	2785000	2464000	2362000	2056000	1837000	1765000	1498000	1627000	1.43704	0.523105	0.00442348	1	1.70776	up
Com_190_neg	Nystose	1.03	C24H42O21	666.578	Carbohydrates And Its Derivatives	"13133-07-8"	195900	150300	188000	184800	84200	98370	57320	98040	2.12766	1.08927	0.00444127	1	1.76655	up
Com_216_neg	Vidarabine	2.13	C10H13N5O4	267.241	Nucleotide And Its Derivates	"5536-17-4"	774900	555000	699300	781800	422100	475300	375200	496000	1.58939	0.668476	0.00453301	1	1.29298	up
Com_44_neg	Maltotetraose	0.996	C24H42O21	666.578	Carbohydrates And Its Derivatives	"34612-38-9"	42120	40950	43760	27630	20640	24350	13800	16740	2.04502	1.03211	0.00471765	1	1.72151	up
Com_458_pos	Dl-Indole-3-lactic acid	4.87	C11H11NO3	205.21	Indoles and derivatives	"832-97-3"	5871000	3638000	5211000	4644000	7890000	10440000	7026000	9546000	0.554811	-0.849933	0.0049733	1	1.07872	down
Com_347_pos	L-Alanyl-L-leucine	4.45	C9H18N2O3	202.251	Amino Acid And Derivatives	"3303-34-2"	23240	22320	35360	18920	43290	48470	50220	76010	0.458003	-1.12657	0.00500404	1	1.70242	down
Com_601_pos	Spermine	0.71	C10H26N4	202.34	Polyamine	"71-44-3"	193100	157000	173800	214100	121100	115000	131200	128700	1.4879	0.573281	0.0052661	1	1.68025	up
Com_198_neg	Afzelechin	0.68	C15H14O5	274.084	Flavonoids	"2545-00-8"	137500	100900	97290	114600	49730	56970	33110	64260	2.20655	1.14179	0.00532204	1	1.70449	up
Com_578_pos	beta-Alanine	0.8	C3H7NO2	89.093	Amino Acid And Derivatives	"107-95-9"	27230	42290	26500	49220	89920	105200	81850	94030	0.391482	-1.35298	0.00544851	1	1.38503	down
Com_498_pos	L-Alanine	0.86	C3H7NO2	89.09	Amino Acid And Derivatives	"56-41-7"	2775000	2867000	3811000	5487000	9544000	9884000	6317000	8840000	0.431979	-1.21097	0.00554436	1	1.18527	down
Com_570_pos	LysoPE 18:2 (2n isomer)	12.08	C23H44NO7P	477.6	Phospholipid		2281000	2859000	3121000	3396000	5689000	7622000	13470000	7409000	0.340948	-1.55238	0.00561218	1	1.88526	down
Com_463_pos	Ergothioneine	1.03	C9H15N3O2S	229.299	Amino Acid And Derivatives	"497-30-3"	62410000	34900000	55200000	47800000	23490000	20130000	9917000	19420000	2.74559	1.45712	0.00573011	1	1.45924	up
Com_551_pos	N-Acetyl-D-galactosamine	1	C8H15NO6	221.09	Carbohydrates And Its Derivatives	"1811-31-0"	988600	732600	993800	864700	575500	399800	286100	380500	2.18022	1.12447	0.00573959	1	1.69872	up
Com_158_neg	N-Acetyl-D-glucosamine 6-phosphate	1.81	C8H16NO9P	301.188	Carbohydrates And Its Derivatives		59030	46150	48860	59830	24478	33000	19180	31650	1.97465	0.981594	0.00582747	1	1.80084	up
Com_368_pos	Sarcosine	0.9	C3H7NO2	89.093	Amino Acid And Derivatives	"107-97-1"	4544000	4644000	6734000	9121000	15440000	17830000	11240000	14970000	0.421032	-1.248	0.00612264	1	1.2335	down
Com_81_neg	N-Acetyl-L-methionine	5.315	C7H13NO3S	191.25	Amino Acid And Derivatives	"65-82-7"	32990	19370	27770	28150	97380	97650	43210	75050	0.345622	-1.53273	0.00612458	1	1.38124	down
Com_742_pos	N-Acetyl-L-histidine	1	C8H11N3O3	197.191	Amino Acid And Derivatives	"2497-02-1"	2214000	1883000	2164000	1918000	3948000	4553000	2855000	4688000	0.509786	-0.972038	0.0065109	1	1.76345	down
Com_614_pos	Alanine	0.86	C3H7NO2	89.094	Amino Acid And Derivatives	"338-69-2"	1655000	1879000	2463000	3455000	6076000	6008000	4033000	5581000	0.435616	-1.19887	0.00659888	1	1.20352	down
Com_329_neg	3-Hydroxypropanoic acid	1.21	C3H6O3	90.032	Organic Acid And Its Derivatives	"503-66-2"	221400	210400	237300	224000	501300	604400	342800	545100	0.447984	-1.15848	0.0067069	1	1.73991	down
Com_239_neg	2-Aminoethanesulfonic acid	1.04	C2H7NO3S	125.015	Organic Acid And Its Derivatives	"107-35-7"	22960000	26200000	21450000	23940000	9339000	10210000	4868000	9442000	2.79246	1.48154	0.00671428	1	1.83545	up
Com_88_neg	2-Oxoadipic acid	0.72	C6H8O5	160.037	Organic Acid And Its Derivatives	"3184-35-8"	140400	132100	144500	104200	83800	82350	79220	88190	1.56254	0.643891	0.00689489	1	1.66723	up
Com_19_neg	2-deoxyglucose-6-phosphate	0.98	C6H13O8P	244.136	Nucleotide And Its Derivates	"3573-50-0"	106200	98220	130100	110800	48100	54540	26830	51350	2.46278	1.30029	0.00694966	1	1.82075	up
Com_182_neg	Hexadecanedioic acid	11.908	C16H30O4	286.41	Fatty Acyls	"505-54-4"	99500	94020	96020	84980	125000	153100	122200	165900	0.661462	-0.596269	0.00714909	1	1.15171	down
Com_442_pos	Oleic Acid	11.53	C18H34O2	282.46	Fatty Acyls	"112-80-1"	21730	40869	27830	33930	49730	117400	92410	69960	0.377417	-1.40577	0.00724106	1	1.8016	down
Com_665_pos	Glucosamine	0.793	C6H13NO5	179.173	Carbohydrates And Its Derivatives	"3416-24-8"	217800	175400	213300	249400	43620	111400	76210	74670	2.79797	1.48438	0.00724732	1	1.47373	up
Com_672_pos	Asp-phe	5.12	C13H16N2O5	280.106	Amino Acid And Derivatives	"13433-09-5"	136800	159200	137300	140800	374600	423400	221800	332200	0.42463	-1.23572	0.00745835	1	1.10985	down
Com_468_pos	S-ribosyl-L-homocysteine	0.91	C9H17NO6S	267.3	Amino Acid And Derivatives		170000	303800	207300	217700	107100	143000	74490	114400	2.04743	1.03381	0.00750823	1	1.78326	up
Com_646_pos	LysoPC 15:0	11.94	C23H48NO7P	481.3	Phospholipid		169800	203000	170800	120300	98150	81930	44770	62980	2.30657	1.20575	0.00773568	1	1.70442	up
Com_417_pos	L-Hydroxylysine	0.9	C6H14N2O3	163.195	Amino Acid And Derivatives	"1190-94-9"	511200	535100	529700	500700	391400	417000	318900	346900	1.4087	0.494361	0.00800839	1	1.68237	up
Com_634_pos	Hypoxanthine-9-beta-D-Arabinofuranoside	2.58	C10H12N4O5	268.226	Nucleotide And Its Derivates	"7013-16-3"	26740000	20070000	25550000	25580000	14820000	18680000	12930000	17740000	1.52626	0.609999	0.00804544	1	1.31758	up
Com_583_pos	Nicotinic Acid	1.478	C6H5NO2	123.11	Vitamins	"59-67-6"	170300	163200	181400	194100	87880	103800	78370	128800	1.77761	0.829939	0.0080734	1	1.31136	up
Com_595_pos	Methional	0.84	C4H8OS	104.171	Carbonyl compounds	"3268-49-3"	1113000	904300	1007000	1094000	738300	855200	812000	839400	1.26916	0.343875	0.00815077	1	1.11386	up
Com_275_neg	L-Cysteinesulfinic acid	0.88	C3H7NO4S	153.16	Organic Acid And Its Derivatives	"1115-65-7"	130100	298900	274900	265900	74180	88590	70470	73690	3.15968	1.65978	0.00815958	1	1.46812	up
Com_729_pos	Costunolide	12.083	C15H20O2	232.32	Terpenoids	"553-21-9"	7827	16330	13400	23180	52220	53290	51690	61390	0.277858	-1.84758	0.00833227	1	1.42354	down
Com_500_pos	DL-Citrulline	0.9	C6H13N3O3	175.19	Amino Acid And Derivatives	"627-77-0"	118400	135900	202900	280100	340100	514500	454700	530800	0.400685	-1.31946	0.00935859	1	1.28109	down
Com_73_neg	Bisulfurous Acid	0.95	C11H8O2	172.18	Quinones	"58-27-5"	104400	106600	110900	85550	31640	48050	23150	52270	2.62685	1.39333	0.00950184	1	1.69408	up
Com_626_pos	L-Glutamic acid	0.886	C5H9NO4	147.13	Amino Acid And Derivatives	"56-86-0"	239600000	238100000	231000000	200800000	200500000	188800000	166100000	172800000	1.24897	0.320739	0.00953413	1	1.52834	up
Com_395_pos	N',N'',N'''-Di-p-coumaroyl, p-hydroxybenxoylagmatine	12.92			Amines		1102000	1222000	1511000	1119000	1811000	1533000	2319000	1898000	0.655204	-0.609983	0.0099278	1	1.09488	down
Com_659_pos	Val-Ser	1.01	C8H16N2O4	204.224	Amino Acid And Derivatives	"13588-94-8"	129700	96880	118500	66680	256900	281900	139400	253800	0.441803	-1.17853	0.0100336	1	1.41822	down
Com_448_pos	LysoPC 16:2	11.06	C24H46NO7P	491.308	Phospholipid		140000	140200	134000	65840	209700	245500	289000	375900	0.428569	-1.2224	0.010483	1	1.48514	down
Com_703_pos	B Eupalinolide	1.11	C24H30O9	462.49	Terpenoids	"877822-40-7"	385500	411800	398600	400800	540100	538900	443800	514100	0.783887	-0.351282	0.010486	1	1.41227	down
Com_133_neg	8-Gingerol	1.13	C43H32O20	868.702	Catechin derivatives	"30462-35-2"	14042	13760	9440	11110	20860	14980	19450	19960	0.642551	-0.638116	0.0108378	1	1.4162	down
Com_697_pos	L-Homocystine	2.5	C8H16N2O4S2	268.354	Amino Acid And Derivatives	"626-72-2"	23270000	17900000	22690000	22800000	13110000	17440000	12040000	15910000	1.48137	0.56693	0.0109287	1	1.27353	up
Com_362_pos	Putrescine	0.68	C4H12N2	88.1	Amines	"110-60-1"	28250	37255	28500	30530	64350	63590	144600	76130	0.357172	-1.48531	0.0110336	1	1.23334	down
Com_40_neg	Shikimic Acid	1.038	C7H10O5	174.15	Alcohols and polyols	"138-59-0"	219200	171900	165500	115200	71140	67270	112400	96860	1.93229	0.950313	0.0111284	1	1.56486	up
Com_493_pos	Glucosamine sulfate	0.79	C6H15NO9S	277.25	Carbohydrates And Its Derivatives	"29031-19-4"	354600	288900	276400	250300	172500	239900	148700	152200	1.64054	0.714174	0.0113697	1	1.56499	up
Com_698_pos	Imidazole-4-acetate	0.96	C5H6N2O2	126.1	Organoheterocyclic compounds	"645-65-8"	1570000	1385000	1425000	1546000	1149000	1209000	890900	1095000	1.36421	0.448068	0.0114831	1	1.56368	up
Com_450_pos	Histidinol	0.72	C6H11N3O	141.1	Amines	"4836-52-6"	528900	417300	509900	405000	309600	264500	225200	367200	1.59546	0.673969	0.0118005	1	1.50501	up
Com_425_pos	Betaine	0.907	C5H11NO2	117.15	Alkaloids and derivatives	"107-43-7"	110800000	95530000	100800000	95570000	78920000	78740000	65490000	86670000	1.29979	0.378275	0.012079	1	1.27696	up
Com_430_pos	N-Acetylputrescine	0.75	C6H14N2O	130.188	Amino Acid And Derivatives	"18233-70-0"	11160	9711	5423	17285	29320	40210	22400	30480	0.356008	-1.49002	0.0122855	1	1.37582	down
Com_491_pos	2-Aminoadipic acid	0.95	C6H11NO4	161.1	Amino Acid And Derivatives	"1118-90-7"	21280000	17270000	21900000	22050000	15560000	15130000	10690000	14690000	1.47138	0.557165	0.0125251	1	1.31495	up
Com_543_pos	D-glutamine	0.86	C5H10N2O3	146.14	Amino Acid And Derivatives	"5959-95-5"	133100000	94990000	105600000	91730000	172900000	166100000	126700000	157900000	0.6822	-0.551733	0.0128124	0.9375	1.00475	down
Com_689_pos	Xanthurenic acid	5.06	C10H7NO4	205.167	Quinolines and derivatives	"59-00-7"	24890	18560	23900	14720	34940	57330	29610	37670	0.514384	-0.959082	0.0129612	1	1.01808	down
Com_382_pos	Ala-gly	0.84	C5H10N2O3	146.144	Amino Acid And Derivatives	"687-69-4"	20800000	13740000	16230000	14400000	29540000	26430000	19540000	26240000	0.640491	-0.642749	0.0129826	0.9375	1.01897	down
Com_95_neg	D-Glucuronic acid	0.894	C6H10O7	194.14	Carbohydrates And Its Derivatives	"6556-12-3"	533800	678900	726600	784200	378500	545300	349400	460300	1.5711	0.651774	0.013351	0.9375	1.26596	up
Com_816_pos	vasicine	4.86	C11H12N2O	188.229	Alkaloids and derivatives	"6159-55-3"	78270	65250	87400	73100	103500	173200	112800	163100	0.550163	-0.862069	0.0135944	1	1.12938	down
Com_373_pos	S-Adenosyl-methionine	0.84	C22H30N6O8S2	570.639	Nucleotide And Its Derivates	"17176-17-9"	176700	175400	204800	197700	320600	407600	236100	334100	0.581177	-0.782951	0.0136989	1	1.21123	down
Com_475_pos	Pipecolic acid	1.042	C6H11NO2	129.16	Amino Acid And Derivatives	"535-75-1"	26020000	11250000	19500000	18840000	53440000	38140000	28870000	38610000	0.475355	-1.07292	0.0142166	1	1.34382	down
Com_528_pos	Adenine	1.032	C5H5N5	135.127	Purines and purine derivatives	"73-24-5"	1433000	1173000	1584000	1620000	791800	1177000	729400	978100	1.58039	0.660284	0.0143692	0.9375	1.43436	up
Com_348_pos	L-Saccharopine	1.03	C11H20N2O6	276.286	Amino Acid And Derivatives	"997-68-2"	3891000	3833000	6959000	16270000	32610000	35160000	20990000	34730000	0.250652	-1.99624	0.0144875	1	1.55032	down
Com_297_neg	Isomaltulose	0.97	C12H22O11	342.116	Carbohydrates And Its Derivatives	"13718-94-0"	43690000	44420000	42960000	36390000	29520000	33640000	30440000	22440000	1.44312	0.529194	0.0146691	1	1.0949	up
Com_741_pos	N6-Succinyl Adenosine	4.54	C14H17N5O8	383.313	Nucleotide And Its Derivates	"4542-23-8"	4930000	3989000	6045000	8748000	16170000	17140000	7792000	13350000	0.435466	-1.19937	0.014865	0.9375	1.29532	down
Com_736_pos	methylLuteolin C-hexoside	0.71	C22H22O11	448.4	Flavonoids		7974	12220	10870	30700	79390	31270	56510	34600	0.306111	-1.70787	0.015336	1	1.55495	down
Com_744_pos	Quinone	0.93	C6H4O2	108.021	Carbonyl compounds	"106-51-4"	1943000	1398000	1849000	1815000	1243000	1342000	1127000	1391000	1.37272	0.457039	0.0156665	1	1.63269	up
Com_677_pos	DL-Glutamine	0.84	C5H10N2O3	146.14	Amino Acid And Derivatives	"6899-04-3"	157000000	115000000	140300000	120000000	194300000	192500000	153200000	182500000	0.736747	-0.440758	0.0158154	0.9375	1.10755	down
Com_456_pos	Dl-Alanyl-glycine	0.84	C5H10N2O3	146.144	Amino Acid And Derivatives	"1188-01-8"	148800000	112700000	128400000	117200000	175300000	174000000	142500000	168200000	0.768333	-0.380196	0.016018	0.9375	1.14502	down
Com_9_neg	L-Gulono-1,4-lactone	0.948	C6H10O6	178.14	Sugar Acids And Its Derivatives	"1128-23-0"	98610	110200	112400	111800	50990	83500	43250	53550	1.87215	0.904697	0.0161045	1	1.47701	up
Com_167_neg	Aspartate	0.85	C4H7NO4	133.103	Amino Acid And Derivatives	"617-45-8"	81470000	69070000	80020000	82250000	55250000	63610000	42900000	58360000	1.42109	0.506996	0.016199	1	1.19502	up
Com_215_neg	L-Homoserine	1.9	C4H9NO3	119.119	Amino Acid And Derivatives	"672-15-1"	9205	4752	12220	12660	32440	32420	15140	21520	0.382555	-1.38626	0.0162417	1	1.12875	down
Com_652_pos	S-(5'-Adenosyl)-L-methionine	0.83	C15H22N6O5S	398.137	Amino Acid And Derivatives		187600	188300	162400	159900	289500	461000	239200	332600	0.528019	-0.921337	0.0167271	1	1.10773	down
Com_589_pos	Turanose	0.95	C12H21O11Na	364.078	Carbohydrates And Its Derivatives	"547-25-1"	21810000	28430000	24820000	24180000	20130000	19490000	20300000	18390000	1.26727	0.341725	0.0169358	1	1.02921	up
Com_492_pos	Aspartic acid di-O-glucoside	0.97		457.1	Amino Acid And Derivatives		80140	68930	85500	72660	200700	254900	776500	252100	0.207	-2.27229	0.0172805	1	1.61533	down
Com_256_neg	L-Fucose	0.95	C6H12O5	164.069	Carbohydrates And Its Derivatives	"2438-80-4"	495300	381500	496400	455100	617200	592100	515700	639700	0.773164	-0.371154	0.0172954	1	1.44997	down
Com_231_neg	Methylenesuccinic acid	4.25	C5H6O4	130.099	Fatty Acyls	"97-65-4"	278700	249400	290600	294800	163400	197900	112000	182800	1.69715	0.763114	0.0180309	1	1.63658	up
Com_103_neg	Succinic acid	1.936	C4H6O4	118.09	Tca Cycle	"110-15-6"	7103000	4156000	8844000	11050000	23770000	25090000	12630000	13530000	0.415263	-1.2679	0.0187426	1	1.07671	down
Com_36_neg	Ureidoisobutyric acid	0.86	C5H10N2O3	146.069	Organic Acid And Its Derivatives	"2905-86-4"	64830	30150	40370	35970	86110	89760	59600	85350	0.534007	-0.905071	0.0189559	0.9375	1.08436	down
Com_643_pos	N-p-Coumaroylputrescine	4.91	C13H18N2O2	234.29	Cinnamic acids and derivatives		17330	18670	23610	16850	30110	42560	23050	37580	0.573593	-0.8019	0.0192227	0.9375	1.43705	down
Com_387_pos	Histidine	0.81	C6H9N3O2	155.15	Amino Acid And Derivatives	"4998-57-6"	23950000	14540000	21340000	17480000	33040000	31210000	23160000	32470000	0.644895	-0.632864	0.0197493	0.9375	1.36287	down
Com_460_pos	Dl-Norleucine	0.9	C6H13NO2	131.173	Amino Acid And Derivatives	"616-06-8"	113600000	96900000	106300000	94660000	85950000	83240000	65140000	84510000	1.29049	0.36792	0.0203624	1	1.20927	up
Com_281_neg	5-Hydroxymethyluracil	0.96	C5H6N2O3	142.113	Pyrimidines and pyrimidine derivatives	"4433-40-3"	36990	39160	48080	30660	19450	7624	10170	21960	2.61621	1.38748	0.020372	1	1.76131	up
Com_490_pos	Aminopurine	1.24	C5H5N5	135.1	Purines and purine derivatives		3559000	2893000	4163000	3949000	1543000	2114000	2172000	2956000	1.65783	0.729292	0.0203881	0.9375	1.35224	up
Com_476_pos	L-Pipecolate	1.049	C6H11NO2	129.16	Amino Acid And Derivatives	"3105-95-1"	4743000	2076000	3703000	3500000	11290000	8051000	4756000	6733000	0.454817	-1.13664	0.0205168	1	1.27312	down
Com_505_pos	L-cysteine	0.88	C3H7NO2S	121.16	Amino Acid And Derivatives	"52-90-4"	104900	99080	102700	106100	71110	63460	42420	70320	1.66908	0.739052	0.0210794	1	1.63273	up
Com_139_neg	Methylmalonate	1.938	C4H6O4	118.09	Organic Acid And Its Derivatives	"516-05-2"	2236000	1293000	2963000	3524000	8072000	8423000	3993000	4362000	0.403058	-1.31094	0.021214	1	1.06902	down
Com_172_neg	alpha-Amino-beta-(3-indolyl)-propionic acid	4.91	C11H12N2O2	204.225	Amino Acid And Derivatives	"54-12-6"	239800	225800	256600	235700	360400	572400	330800	560100	0.525251	-0.928921	0.0216459	1	1.06814	down
Com_790_pos	Adenosine5-phosphosulfate	1.05	C10H13N5NaO10PS	449.266	Nucleotide And Its Derivates	"102029-95-8"	57390	13980	35700	39320	143900	127700	50170	201300	0.279867	-1.83719	0.0233828	0.9375	1.37909	down
Com_406_pos	Feruloylcholine	12.63		280	Cinnamic acids and derivatives		47770	31030	32210	64300	22320	18590	26800	20010	1.99852	0.998931	0.0241739	1	1.19556	up
Com_576_pos	Xylitol	1.14	C5H12O5	152.15	Carbohydrates And Its Derivatives	"87-99-0"	168200	296400	174300	224100	134400	159900	94220	122000	1.69043	0.757393	0.0246182	1	1.28962	up
Com_621_pos	Nepsilon-Acetyl-L-lysine	1.304	C8H16N2O3	188.22	Amino Acid And Derivatives	"692-04-6"	694100	493700	649100	502200	1250000	1464000	676200	1078000	0.523499	-0.93374	0.0249443	0.9375	1.09673	down
Com_770_pos	O-Acetyl-L-homoserine	1	C6H11NO4	197.617	Amino Acid And Derivatives	"250736-84-6"	10790000	8914000	10530000	8735000	7087000	7701000	5127000	7658000	1.4133	0.499071	0.025661	1	1.47342	up
Com_709_pos	Methyl linoleate	13.221	C19H34O2	294.47	Fatty Acyls	"112-63-0"	26110	18510	20440	87670	94320	150900	69720	169700	0.315141	-1.66593	0.0260809	0.9375	1.48772	down
Com_588_pos	L-2-Aminoadipic acid	0.93	C6H11NO4	161.069	Amino acids and derivatives	"542-32-5"	10380000	7659000	11200000	11330000	7398000	7984000	5293000	7130000	1.45905	0.545033	0.0261082	0.9375	1.23002	up
Com_67_neg	D-Panthotenate	4.59	C9H17NO5	219.235	Amino Acid And Derivatives	"79-83-4"	480700	348500	517700	733200	996700	1147000	613500	1016000	0.551283	-0.859136	0.0264379	0.9375	1.01535	down
Com_639_pos	alpha-Ionone	1.86	C13H20O	192.297	Terpenoids	"127-41-3"	351700	276100	329900	347800	221700	240100	142500	237900	1.55011	0.632368	0.0271228	1	1.35163	up
Com_147_neg	Lactose	0.911	C12H22O11	342.3	Carbohydrates And Its Derivatives	"63-42-3"	3374000	2343000	3511000	3542000	2488000	2314000	1558000	2083000	1.5125	0.596931	0.02715	0.9375	1.19407	up
Com_376_pos	Linderane	11.266	C15H16O4	260.285	Terpenoids	"13476-25-0"	21160	31020	41560	52900	47110	103800	91460	175600	0.350839	-1.51112	0.0273342	0.9375	1.3924	down
Com_257_neg	L-Proline	0.94	C5H9NO2	115.131	Amino Acid And Derivatives	"147-85-3"	1349570	557700	436100	470000	1651000	1972000	1592000	1745000	0.40422	-1.30679	0.0278528	1	1.53705	down
Com_419_pos	D-Homocysteine	1.86	C4H9NO2S	135.185	Amino Acid And Derivatives	"454-28-4"	69600	63110	92920	83600	55630	61360	33660	41510	1.60923	0.686372	0.028693	1	1.42524	up
Com_557_pos	Syringetin 5-O-hexoside	0.97			Flavones and Flavonols		75030	77730	88340	44210	41990	54290	28590	29490	1.84834	0.886231	0.0288745	0.9375	1.38478	up
Com_740_pos	N-Acetyl-Dl-glutamic acid	1.84	C7H11NO5	189.166	Amino Acid And Derivatives	"5817-08-3"	546500	338600	562700	446900	1035000	1066000	534400	804600	0.550785	-0.860439	0.0290833	0.875	1.10143	down
Com_49_neg	Lysope 14:0	11.27	C19H40NO7P	425.5	Phospholipid		31410	28520	31100	39980	50020	53670	40910	36870	0.721938	-0.470054	0.0303234	0.9375	1.21082	down
Com_6_neg	4-Amino-5-imidazolecarboxamide	0.915	C4H6N4O	126.12	Organoheterocyclic compounds	"360-97-4"	17040	10920	14560	14610	6647	10440	3651	7273	2.03956	1.02826	0.0311671	1	1.46184	up
Com_464_pos	Glutamine	0.81	C5H10N2O3	146.145	Amino Acid And Derivatives	"585-21-7"	211400000	150900000	170300000	154100000	243900000	234800000	191900000	225900000	0.765979	-0.384624	0.0312021	0.9375	1.08751	down
Com_477_pos	Glutathione	1.51	C10H17N3O6S	307.32	Amino Acid And Derivatives	"70-18-8"	1627000	90640	153300	107300	11150000	2431000	665900	2598000	0.117439	-3.09002	0.0325663	0.9375	1.1638	down
Com_186_neg	beta-L-Arabinose	0.9	C5H10O5	150.13	Carbohydrates And Its Derivatives	"5328-37-0"	25510	29550	28090	41280	21500	23800	17590	23030	1.44821	0.534268	0.033214	1	1.00223	up
Com_791_pos	UDP-N-acetylglucosamine	0.99	C17H27N3O17P2	607.354	Nucleotide And Its Derivates	"528-04-1"	563600	588700	924100	758600	379900	575300	421100	489900	1.51913	0.603245	0.0333564	0.9375	1.47685	up
Com_604_pos	Coumalic acid	0.72	C6H4O4	140.094	Organic Acid And Its Derivatives	"500-05-0"	181900	134000	125500	163800	116800	107700	65800	102700	1.53995	0.622883	0.0334817	1	1.23488	up
Com_107_neg	Ribose 5-phosphate	0.84	C5H11O8P	230.02	Carbohydrates And Its Derivatives	"4300-28-1"	10110000	10000000	11190000	12530000	6192000	9509000	4283000	5389000	1.72743	0.788625	0.0341956	1	1.62048	up
Com_411_pos	Ademetionine	0.8	C15H22N6O5S	398.44	Amino Acid And Derivatives	"29908-03-0"	4980	21650	18750	5946	22000	60520	35170	43910	0.317611	-1.65467	0.0344274	1	1.38618	down
Com_622_pos	N-Methylsarcosine	0.9	C4H9NO2	103.12	Amino Acid And Derivatives	"1118-68-9"	8422000	7846000	8314000	7974000	6327000	7805000	5981000	6654000	1.21627	0.282468	0.0345782	1	1.09127	up
Com_388_pos	Homocysteic acid	1.83	C4H9NO5S	183.18	Amino Acid And Derivatives	"1001-13-4"	111600	108700	122700	104100	69620	90840	45030	69490	1.62594	0.701271	0.0347635	1	1.46446	up
Com_824_pos	methylApigenin C-hexoside	0.73	C22H22O10	446.404	Flavonoids		22329	6217	13710	26290	50550	35640	28760	68760	0.373121	-1.42229	0.0375451	1	1.38567	down
Com_82_neg	Octanedioic acid	6.649	C8H14O4	174.19	Organic Acid And Its Derivatives	"505-48-6"	109300	89410	96770	119400	95910	76390	79900	80190	1.24817	0.319817	0.0378993	0.9375	1.38072	up
Com_280_neg	Fumaric Acid	1.11	C4H4O4	116.072	Tca Cycle	"110-17-8"	201700	151000	201600	270300	375000	372200	220400	338800	0.6312	-0.66383	0.0380104	0.9375	1.21095	down
Com_452_pos	MAG (18:4)	11.27	C21H34O4	350	Glycerolipids		10620	6114	5621	26110	20470	39010	25190	45110	0.37344	-1.42105	0.0398708	0.875	1.42442	down
Com_433_pos	N1-Acetylspermine	0.88	C12H28N4O	244.377	Amines	"25593-72-0"	130700	191300	81190	156500	74350	92980	49040	81290	1.8803	0.910963	0.0400034	0.875	1.46673	up
Com_62_neg	Kinetin 9-riboside	1.03	C15H17N5O5	347.326	Anthocyanins	"4338-47-0"	172500	226900	359500	80310	566200	528900	289800	755000	0.392173	-1.35044	0.040799	0.9375	1.22689	down
Com_549_pos	Zarzissine	1.83	C5H5N5	135.054	Organoheterocyclic compounds	"160568-14-9"	920400	699900	892100	827700	567600	684500	380200	620200	1.48284	0.568364	0.041267	1	1.38615	up
Com_738_pos	N-Acetyl-L-leucine	1.04	C8H15NO3	173.21	Amino Acid And Derivatives	"1188-21-2"	2031000	1842000	2048000	1791000	2890000	2983000	1971000	2950000	0.714471	-0.485053	0.0420364	0.875	1.28852	down
Com_83_neg	Indole-2-carboxylic acid	0.927	C9H7NO2	161.16	Indoles and derivatives	"1477-50-5"	442300	338300	441600	415600	263300	328900	180100	312400	1.50991	0.594463	0.0421772	1	1.24262	up
Com_705_pos	N-Formylkynurenine	4.17	C11H12N2O4	236.08	Carbonyl compounds	"1022-31-7"	3447	1973	2619	33740	14550	87683	30350	60394	0.216497	-2.20758	0.0423448	0.875	1.11718	down
Com_293_neg	Dehydroandrographolide	9.8	C20H28O4	332.43	Terpenoids	"134418-28-3"	1842	2879	2612	2359	2974	3256	3020	3764	0.744736	-0.425198	0.0424626	1	1.24811	down
Com_184_neg	Maltotriose	0.94	C18H32O16	504.44	Carbohydrates And Its Derivatives	"1109-28-0"	79020	67430	60720	60960	50760	55700	29920	41260	1.5094	0.593976	0.0434866	1	1.19657	up
Com_444_pos	N',N",N"'-p-coumaroyl-cinnamoyl-caffeoyl spermidine	4.95		583.2	Phenolamides		50390	45220	51210	71430	13270	29220	23180	42760	2.01282	1.00922	0.0441633	1	1.11563	up
Com_349_pos	L-Methionine sulfone	1.84	C5H11NO4S	181.21	Amino Acid And Derivatives	"7314-32-1"	16250000	12920000	15440000	15890000	10670000	12530000	7182000	11560000	1.44247	0.528539	0.0452852	1	1.31341	up
Com_712_pos	Inosine-5'-monophosphate	1.05	C10H13N4O8P	348.206	Nucleotide And Its Derivates	"21214-07-3"	245800	605900	664800	171900	1024000	1081000	643300	1481000	0.399215	-1.32476	0.0455348	0.9375	1.30373	down
Com_30_neg	Sinapaldehyde glucoside	1.03	C17H22O9	370.351	Phenols And Its Derivatives	"154461-65-1"	8716	5392	8709	9499	4563	2056	6088	4037	1.93	0.948604	0.0465099	0.9375	1.08914	up
Com_309_neg	6-Phosphogluconic acid	0.91	C6H13O10P	276.135	Carbohydrates And Its Derivatives	"921-62-0"	2389000	1596000	2529000	2989000	435200	1113000	296300	1581000	2.77419	1.47207	0.0475642	1	1.17119	up
Com_686_pos	delta-Hexanolactone	1	C6H10O2	114.142	Lactones	"823-22-3"	87760	89780	94860	92400	64895	79247	51210	75980	1.34448	0.427047	0.0498708	1	1.51998	up

## Sheet: A_61.vs.A_70_all_Diff
Compound_ID	Name	RT [min]	Formula	Molecular Weight	Class	CAS	all_A_61_1	all_A_61_2	all_A_61_3	all_A_61_4	all_A_70_1	all_A_70_2	all_A_70_3	all_A_70_4	FC	log2FC	Pvalue	ROC	VIP	Up.Down
Com_445_pos	Agmatine	0.92	C5H14N4	130.1	Amines	"306-60-5"	418600	289400	225500	280200	7049	12560	8742	9524	32.0449	5.00202	1.15e-06	1	1.47089	up
Com_599_pos	2,6-Diaminooimelic Acid	0.94	C7H14N2O4	190.197	Organic Acid And Its Derivatives	"583-93-7"	25040000	18820000	19990000	21390000	3994000	3958000	4630000	4376000	5.02654	2.32956	3.53e-06	1	1.48095	up
Com_28_neg	Allantoin	0.94	C4H6N4O3	158.115	Organoheterocyclic compounds	"97-59-6"	95980	116600	98400	87140	28470	24830	23100	27400	3.83545	1.9394	3.81e-06	1	1.48385	up
Com_641_pos	Phenylethanolamine	2	C8H11NO	137.084	Amines	"7568-93-6"	744300	582200	694900	574700	91740	66490	86280	62880	8.44562	3.0782	4.49e-06	1	1.65744	up
Com_679_pos	Thiamine	0.81	C12H17N4OS+	265.354	Vitamins	"70-16-6"	23300	21360	19890	30000	221900	148500	166800	226000	0.123886	-3.01291	6.39e-06	1	1.65249	down
Com_635_pos	Indole-3-acetamide	0.82	C10H10N2O	174.199	Indoles and derivatives	"879-37-8"	3944000	3088000	3587000	3799000	738000	509600	622500	542700	5.97563	2.57909	6.69e-06	1	1.62018	up
Com_737_pos	2'-O-methyladenosine	4.14	C11H15N5O4	281.268	Nucleotide And Its Derivates	"2140-79-6"	783600	768100	846000	472200	25550	41260	21410	18600	26.8667	4.74775	9.01e-06	1	1.63559	up
Com_504_pos	L-arginine	0.794	C6H14N4O2	174.2	Amino Acid And Derivatives	"74-79-3"	82920000	64360000	72390000	80380000	18420000	13000000	16110000	13160000	4.94398	2.30567	1.19e-05	1	1.62545	up
Com_840_pos	5-Hydroxylysine	0.72	C6H15ClN2O3	198.65	Amino Acid And Derivatives	"13204-98-3"	6461000	7455000	7677000	4130000	304200	217400	258400	225300	25.5874	4.67736	1.29e-05	1	1.66479	up
Com_465_pos	L-Glycyl-L-phenylalanine	4.97	C11H14N2O3	222.1	Amino acids and derivatives	"721-66-4"	3157000	4739000	3893000	2411000	125800	234100	99800	140400	23.6627	4.56454	1.29e-05	1	1.65332	up
Com_750_pos	Isonicotinic acid	1.029	C6H5NO2	123.11	Vitamins	"55-22-1"	1845000	1735000	1881000	1449000	646900	615800	533900	665100	2.807	1.48903	1.43e-05	1	1.49152	up
Com_775_pos	NG,NG-Dimethyl-L-arginine	0.93	C8H20Cl2N4O2	202.254	Amino Acid And Derivatives	"220805-22-1"	6605000	5764000	6413000	4589000	1551000	1079000	1425000	1173000	4.47035	2.16039	1.46e-05	1	1.55203	up
Com_620_pos	Glycyl-L-valine	2.077	C7H14N2O3	174.2	Amino Acid And Derivatives	"1963-21-9"	792300	911600	974700	548300	67180	80430	67010	97740	10.3307	3.36887	1.46e-05	1	1.63571	up
Com_241_neg	2,2-Dimethylsuccinic acid	0.84	C6H10O4	146.058	Organic Acid And Its Derivatives	"597-43-3"	24470000	19080000	24710000	24570000	8684000	6453000	7801000	7186000	3.0816	1.62368	1.53e-05	1	1.62657	up
Com_362_pos	Putrescine	0.68	C4H12N2	88.1	Amines	"110-60-1"	195200	131700	145000	136700	28250	37255	28500	30530	4.88698	2.28894	1.55e-05	1	1.58654	up
Com_544_pos	L-Citrulline	0.89	C6H13N3O3	175.19	Amino Acid And Derivatives	"372-75-8"	890000	801700	819000	788100	161100	126700	157200	169100	5.37176	2.4254	1.58e-05	1	1.65454	up
Com_282_neg	alpha-Ketoglutaric acid	0.87	C5H6O5	146.098	Tca Cycle	"328-50-7"	5005000	3913000	5042000	5308000	1623000	1263000	1677000	1422000	3.21938	1.68678	1.72e-05	1	1.63816	up
Com_75_neg	Cinnamyl acetate	0.89	C11H12O2	176.21	Benzene and substituted derivatives	"103-54-8"	371700	303500	304100	300000	104100	97100	98250	74560	3.4205	1.77421	2.36e-05	1	1.5928	up
Com_358_pos	Thymine	2.5	C5H6N2O2	126.113	Nucleotide And Its Derivates	"65-71-4"	43640	24010	40330	27080	3930	4086	2290	3052	10.1108	3.33782	2.59e-05	1	1.63974	up
Com_710_pos	SDMA	0.913	C8H18N4O2	202.25	Amino Acid And Derivatives	"30344-00-4"	7175000	5292000	6678000	5103000	1765000	1167000	1462000	1213000	4.32459	2.11256	2.81e-05	1	1.56788	up
Com_151_neg	Lactobionic acid	0.91	C12H22O12	358.3	Carbohydrates And Its Derivatives	"96-82-2"	752800	641000	961500	657300	2950000	2654000	4097000	3268000	0.232292	-2.10599	3.14e-05	1	1.21731	down
Com_87_neg	Adipic acid	0.86	C6H10O4	146.058	Organic Acid And Its Derivatives	"124-04-9"	4365000	3568000	4146000	4906000	1464000	1031000	1412000	1217000	3.31479	1.72892	3.18e-05	1	1.63604	up
Com_397_pos	Nε-(1-Carboxymethyl)-L-lysine	0.84	C8H16N2O4	204.224	Amino Acid And Derivatives	"5746-04-3"	1780000	2668000	2112000	1282000	171400	238400	143000	162400	10.9648	3.4548	3.31e-05	1	1.64616	up
Com_124_neg	O-Phosphorylethanolamine	0.86	C2H8NO4P	141.063	Organic Acid And Its Derivatives	"1071-23-4"	1349000	1005000	985800	1176000	353700	389500	424200	306000	3.06488	1.61583	3.39e-05	1	1.48877	up
Com_420_pos	Deoxyadenosine	2.78	C10H13N5O3	251.242	Nucleotide And Its Derivates	"958-09-8"	4283000	3978000	4451000	2771000	667700	516700	650300	675400	6.16828	2.62487	3.73e-05	1	1.62949	up
Com_93_neg	H-HoArg-OH	0.807	C7H16N4O2	188.23	Amino Acid And Derivatives	"156-86-5"	461300	412900	330600	419700	150800	131700	167100	132100	2.79268	1.48165	3.84e-05	1	1.21194	up
Com_37_neg	N-Acetyl-Dl-serine	1.03	C5H9NO4	147.129	Amino Acid And Derivatives	"97-14-3"	327500	359500	275500	256600	108700	99720	91800	84240	3.17094	1.66491	4.03e-05	1	1.30466	up
Com_773_pos	Nicotianamine	0.86	C12H21N3O6	303.312	Amino Acid And Derivatives	"34441-14-0"	9683000	6400000	7498000	8013000	1272000	1192000	1615000	1967000	5.2256	2.3856	4.22e-05	1	1.59058	up
Com_660_pos	4-Acetamidobutyric Acid	1.03	C6H11NO3	145.156	Amino Acid And Derivatives	"3025-96-5"	1739000	999800	1500000	1253000	207500	236200	170600	184800	6.87248	2.78083	4.27e-05	1	1.61542	up
Com_546_pos	L-Ornithine	0.762	C5H12N2O2	132.16	Amino Acid And Derivatives	"70-26-8"	16900000	10820000	12620000	14140000	1178000	750100	1349000	1527000	11.3403	3.50339	4.33e-05	1	1.6123	up
Com_312_neg	Deoxyribose 5-Phosphate	0.82	C5H11O7P	235.084	Pentose phosphates	"102916-66-5"	84420	84300	99930	68300	29490	22900	19120	23740	3.53753	1.82274	4.37e-05	1	1.56966	up
Com_297_neg	Isomaltulose	0.97	C12H22O11	342.116	Carbohydrates And Its Derivatives	"13718-94-0"	19970000	20180000	21400000	22920000	43690000	44420000	42960000	36390000	0.504419	-0.987306	4.38e-05	1	1.58512	down
Com_401_pos	4-Methylaminobutyrate	0.92	C5H11NO2	117.07	Amino acids and derivatives	"1119-48-8"	148300	93260	126800	118300	38230	25630	26130	25900	4.19933	2.07016	4.46e-05	1	1.63297	up
Com_667_pos	Tyramine	2	C8H11NO	137.179	Benzene and substituted derivatives	"51-67-2"	119300	98800	115700	93430	16870	11810	16780	10780	7.59655	2.92534	4.66e-05	1	1.64608	up
Com_384_pos	Gly-Phe	4.88	C11H14N2O3	222.24	Amino Acid And Derivatives	"3321-03-7"	3491000	5112000	4459000	2566000	118900	269900	99960	115000	25.8845	4.69401	4.77e-05	1	1.6485	up
Com_175_neg	Methylophiopogonanone A	0.78	C19H18O6	342.343	Flavonoids	"74805-92-8"	501700	271400	381200	331900	43980	27470	54860	29680	9.52753	3.2521	5.06e-05	1	1.5422	up
Com_399_pos	N-Methyl-L-arginine hydrochloride	0.95	C7H17ClN4O2	224.688	Amino Acid And Derivatives	"156706-47-7"	148800	96110	143000	149200	38580	25760	23760	29150	4.5809	2.19563	5.39e-05	1	1.59297	up
Com_832_pos	Maltitol	0.914	C12H24O11	344.31	Fatty Acyls	"585-88-6"	159800	226900	175600	139400	50780	40210	41860	35650	4.16439	2.05811	5.79e-05	1	1.27706	up
Com_363_pos	1,5-Diaminopentane	0.83	C5H14N2	102.116	Amines	"462-94-2"	7634000	3398000	5775000	5786000	581800	396300	527900	738800	10.0646	3.33122	5.87e-05	1	1.60283	up
Com_150_neg	L-Pyroglutamic acid	1.689	C5H7NO3	129.11	Amino Acid And Derivatives	"98-79-3"	1769000	1802000	1890000	1050000	172300	309700	269600	192200	6.89871	2.78633	6.16e-05	1	1.5946	up
Com_461_pos	Proline	0.96	C5H9NO2	115.131	Amino Acid And Derivatives	"609-36-9"	78960000	46650000	66110000	61540000	9055000	10210000	9689000	11620000	6.24193	2.64199	6.85e-05	1	1.6294	up
Com_837_pos	D-Pyroglutamic acid	1.62	C5H7NO3	129.114	Amino Acid And Derivatives	"4042-36-8"	68500000	65110000	72160000	36400000	5740000	10010000	8277000	6055000	8.05033	3.00905	7.03e-05	1	1.59194	up
Com_104_neg	Ribitol	0.927	C5H12O5	152.15	Sugar Alcohols	"488-81-3"	40790	30530	41280	38520	358800	564800	561800	766100	0.0671197	-3.89712	7.45e-05	1	1.56873	down
Com_81_neg	N-Acetyl-L-methionine	5.315	C7H13NO3S	191.25	Amino Acid And Derivatives	"65-82-7"	126900	90470	132400	104600	32990	19370	27770	28150	4.19625	2.0691	7.81e-05	1	1.52715	up
Com_33_neg	Sulfosalicylic acid	1.66	C7H6O6S	218.184	Benzene and substituted derivatives	"97-05-2"	104400	121300	120100	76620	32840	25790	21570	20370	4.20026	2.07048	7.9e-05	1	1.57173	up
Com_272_neg	L-Glutamine	0.868	C5H10N2O3	146.14	Amino Acid And Derivatives	"56-85-9"	43160000	31230000	44220000	44690000	15120000	10940000	15210000	12010000	3.06494	1.61586	8.5e-05	1	1.60603	up
Com_687_pos	Scopine	0.87	C8H13NO2	155.19	Organoheterocyclic compounds	"498-45-3"	1018000	941700	1136000	891100	3334000	2545000	2661000	2320000	0.367109	-1.44572	8.7e-05	1	1.09349	down
Com_751_pos	D-Arabitol	0.926	C5H12O5	152.15	Sugar Alcohols	"488-82-4"	297800000	238300000	269400000	266300000	157300000	129000000	146200000	126400000	1.9177	0.939374	8.93e-05	1	1.51451	up
Com_258_neg	Ala-Gln	0.85	C8H15N3O4	217.22	Amino Acid And Derivatives	"39537-23-0"	125100	128500	93170	116100	34900	45880	46290	33880	2.87586	1.52399	8.97e-05	1	1.62736	up
Com_51_neg	Lysope 18:0	13.73	C23H48NO7P	479.588	Phospholipid		4291000	2974000	2358000	3990000	513300	531000	583800	857900	5.47586	2.45309	9.87e-05	1	1.43034	up
Com_738_pos	N-Acetyl-L-leucine	1.04	C8H15NO3	173.21	Amino Acid And Derivatives	"1188-21-2"	2995000	2786000	3318000	3011000	2031000	1842000	2048000	1791000	1.57028	0.651022	9.88e-05	1	1.41397	up
Com_422_pos	3-Indoleacetonitrile	1.09	C10H8N2	156.18	Indoles and derivatives	"771-51-7"	18210	19650	24440	16870	63360	48340	52940	46170	0.375551	-1.41292	0.000100029	1	1.167	down
Com_408_pos	Melezitose	0.998	C18H32O16	504.44	Carbohydrates And Its Derivatives	"597-12-6"	11760000	9274000	10720000	9333000	18740000	20060000	23190000	20020000	0.501	-0.997118	0.000108166	1	1.55169	down
Com_352_pos	L-Cysteine-glutathione gisulfide	0.96	C13H22N4O8S2	426.466	Amino Acid And Derivatives	"13081-14-6"	167300	229000	99330	160400	928800	1124000	1561000	1950000	0.11791	-3.08424	0.000109658	1	1.55342	down
Com_149_neg	L-Arabinitol	0.925	C5H12O5	152.15	Sugar Alcohols	"7643-75-6"	81490	63750	64640	72790	809300	1383000	1347000	1742000	0.0535228	-4.2237	0.000113219	1	1.56835	down
Com_625_pos	L-Homocitrulline	0.972	C7H15N3O3	189.21	Amino Acid And Derivatives	"1190-49-4"	679900	436500	477000	432600	112400	106700	84590	155800	4.40924	2.14053	0.000119799	1	1.59613	up
Com_596_pos	Maltotriitol	1.07	C18H34O16	506.453	Sugar Alcohols	"32860-62-1"	261900	228500	256200	195800	497700	468100	516300	586200	0.45564	-1.13403	0.000128641	1	1.6076	down
Com_155_neg	N-Oleoyl Glycine	14.62	C20H37NO3	339.513	Organic Acid And Its Derivatives	"2601-90-3"	35920	17910	28360	25230	4599	3623	3798	3148	7.08201	2.82416	0.000129163	1	1.57158	up
Com_483_pos	O-Phosphocholine	0.87	C5H15ClNO4P	219.604	Cholines	"107-73-3"	2563000	1985000	2063000	2267000	1062000	1218000	1133000	911700	2.05286	1.03763	0.00014278	1	1.43018	up
Com_180_neg	Raffinose	1.009	C18H32O16	504.437	Carbohydrates And Its Derivatives	"512-69-6"	1654000	1242000	1584000	1498000	3398000	2801000	3256000	2929000	0.48272	-1.05074	0.000144509	1	1.59931	down
Com_842_pos	5-Methyl-dl-tryptophan	1.06	C12H14N2O2	218.252	Amino Acid And Derivatives	"951-55-3"	299400	257900	393700	327200	81260	87220	111500	124700	3.15855	1.65926	0.000149405	1	1.42009	up
Com_123_neg	L-Sorbose	0.89	C6H12O6	180.16	Carbohydrates And Its Derivatives	"87-79-6"	758900	969900	775000	630300	221900	327400	239800	294700	2.89177	1.53195	0.000152344	1	1.25013	up
Com_671_pos	LysoPC 18:0	13.8	C26H54NO7P	523.36	Phospholipid		11010000	6775000	6397000	8431000	566500	568100	576700	618100	14.0006	3.80742	0.000167816	1	1.55092	up
Com_331_neg	5-oxoproline	1.63	C5H7NO3	129.043	Amino Acid And Derivatives	"149-87-1"	1423000	1309000	1446000	772600	113900	245500	218100	151600	6.79002	2.76341	0.000177804	1	1.57438	up
Com_497_pos	Glycyl-L-leucine	4.466	C8H16N2O3	188.22	Amino Acid And Derivatives	"869-19-2"	2857000	3786000	3118000	2122000	102900	262400	91700	106800	21.0766	4.39757	0.000188455	1	1.64406	up
Com_163_neg	D-Glucopyranose	0.87	C6H12O6	180.156	Carbohydrates And Its Derivatives	"28905-12-6"	1124000	1203000	1143000	858400	361100	535700	401500	435700	2.49619	1.31973	0.000194743	1	1.15874	up
Com_503_pos	D-Proline	0.967	C5H9NO2	115.13	Amino Acid And Derivatives	"344-25-2"	119300000	69150000	101900000	96500000	14970000	15130000	14640000	17360000	6.22947	2.63911	0.000200051	1	1.63377	up
Com_444_pos	N',N",N"'-p-coumaroyl-cinnamoyl-caffeoyl spermidine	4.95		583.2	Phenolamides		20460	11550	13970	15200	50390	45220	51210	71430	0.280321	-1.83485	0.000201688	1	1.4752	down
Com_532_pos	Nicotinic acid-hexoside	0.97			Carbohydrates And Its Derivatives		124600	164100	222800	107500	33250	26560	16420	28790	5.89412	2.55928	0.000210831	1	1.57374	up
Com_787_pos	Methyl Nicotinate	0.96	C7H7NO2	137.14	Pyridines and derivatives	"93-60-7"	66760	70050	74190	55010	179800	139500	138400	128500	0.453787	-1.13991	0.000212143	1	1.02565	down
Com_469_pos	1-Methylhistidine	0.84	C7H11N3O2	169.18	Amino Acid And Derivatives	"332-80-9"	1278000	835000	983800	1085000	394700	274700	429900	362300	2.86111	1.51658	0.000212813	1	1.50821	up
Com_212_neg	N-lactoyl-phenylalanine	6.97	C12H15NO4	237.25	Organic Acid And Its Derivatives		102800	96430	98090	46330	14360	8115	9901	9198	8.26598	3.04719	0.000221521	1	1.60215	up
Com_792_pos	Lysopc 17:0	13.17	C25H52NO7P	509.657	Phospholipid	"50930-23-9"	200100	115500	130400	160600	41070	29460	49190	28440	4.09422	2.03359	0.000229541	1	1.43246	up
Com_606_pos	iP7G	1		365.2	Phytohormones		1311000	1441000	1147000	1330000	2158000	2300000	2365000	2406000	0.566584	-0.819639	0.00023987	1	1.57563	down
Com_513_pos	10-Formyl-THF	4.83	C20H23N7O7	473.439	Organoheterocyclic compounds	"2800-34-2"	139600	59450	105900	70920	10650	11500	17750	7233	7.97467	2.99542	0.000242571	1	1.50881	up
Com_828_pos	(-)-Norepinephrine N-hexoside	1.05	C14H21NO8	331.32	Glycosides		272300	351600	448300	223100	59110	90870	63340	45420	5.00618	2.32371	0.000254463	1	1.54087	up
Com_55_neg	N-Acetylalanine	2.15	C5H9NO3	131.13	Amino Acid And Derivatives	"97-69-8"	1088000	596000	995600	706300	153200	131200	179100	173900	5.31205	2.40927	0.000288939	1	1.60175	up
Com_188_neg	2'-Deoxyguanosine	3.181	C10H13N5O4	267.241	Nucleotide And Its Derivates	"961-07-9"	61270	85650	59960	42860	9785	12400	9538	5034	6.79435	2.76434	0.000294892	1	1.60159	up
Com_209_neg	Creatine	1.95	C4H9N3O2	131.133	Amino Acid And Derivatives	"57-00-1"	298800	160800	299800	193400	37910	33220	46140	46870	5.8048	2.53725	0.000325413	1	1.59999	up
Com_190_neg	Nystose	1.03	C24H42O21	666.578	Carbohydrates And Its Derivatives	"13133-07-8"	109200	78650	89580	83300	195900	150300	188000	184800	0.501711	-0.995072	0.000352106	1	1.26103	down
Com_563_pos	Phellodenol H	1.02	C17H20O9	368.335	Coumarins and derivatives		536600	655900	1341000	351700	24200	55440	70150	28530	16.1799	4.01613	0.000355633	1	1.57241	up
Com_538_pos	Glycine	0.88	C2H5NO2	75.07	Amino Acid And Derivatives	"56-40-6"	478300	279100	415600	289600	91000	90930	86060	132600	3.65111	1.86834	0.000358258	1	1.52858	up
Com_672_pos	Asp-phe	5.12	C13H16N2O5	280.106	Amino Acid And Derivatives	"13433-09-5"	801100	610600	789200	500600	136800	159200	137300	140800	4.70563	2.23439	0.00037455	1	1.62182	up
Com_361_pos	N', N''-Caffeoyl, feruloylputrescine	0.98			Amines		347700	459500	167400	302800	1646000	1804000	2742000	3247000	0.135332	-2.88542	0.000383248	1	1.56063	down
Com_382_pos	Ala-gly	0.84	C5H10N2O3	146.144	Amino Acid And Derivatives	"687-69-4"	46520000	33170000	36630000	38490000	20800000	13740000	16230000	14400000	2.37548	1.24822	0.000407452	1	1.56415	up
Com_211_neg	D-Galacturonic acid	1.56	C6H10O7	194.139	Carbohydrates And Its Derivatives	"685-73-4"	486700	318300	500800	324000	1696000	1106000	1555000	1072000	0.300203	-1.73599	0.000409435	1	1.20682	down
Com_458_pos	Dl-Indole-3-lactic acid	4.87	C11H11NO3	205.21	Indoles and derivatives	"832-97-3"	17320000	11400000	17230000	11870000	5871000	3638000	5211000	4644000	2.98595	1.57819	0.000413803	1	1.57046	up
Com_19_neg	2-deoxyglucose-6-phosphate	0.98	C6H13O8P	244.136	Nucleotide And Its Derivates	"3573-50-0"	54880	44080	64190	49390	106200	98220	130100	110800	0.477275	-1.06711	0.000429953	1	1.15769	down
Com_334_neg	Guanidineacetic acid	1.13	C3H7N3O2	117.054	Amino Acid And Derivatives	"352-97-6"	56620	39950	60010	57230	20250	19120	26040	23880	2.39456	1.25976	0.000437448	1	1.43109	up
Com_591_pos	L-Leucyl-L-phenylalanine	6.25	C15H22N2O3	278.163	Amino acids and derivatives	"56217-82-4"	131500	136400	140400	76270	22510	31690	31650	28470	4.23872	2.08363	0.000488997	1	1.58828	up
Com_6_neg	4-Amino-5-imidazolecarboxamide	0.915	C4H6N4O	126.12	Organoheterocyclic compounds	"360-97-4"	6000	4759	6718	6775	17040	10920	14560	14610	0.424506	-1.23614	0.000493142	1	1.29042	down
Com_587_pos	L-serine	0.846	C3H7NO3	105.093	Amino Acid And Derivatives	"56-45-1"	1715000	1257000	1447000	1243000	3291000	2851000	2731000	2767000	0.486426	-1.03971	0.000499257	1	1.3469	down
Com_512_pos	Cyclo(Tyr-Ala)	0.97	C12H14N2O3	234.1	Amino acids and derivatives	"21754-26-7"	168100	129500	141200	112100	47670	54620	49390	53660	2.68287	1.42378	0.000499396	1	1.61647	up
Com_201_neg	Menadione	1.1	C11H10O5S	254.262	Vitamins	"130-37-0"	44590	39570	36220	36370	106200	117800	109500	76820	0.382019	-1.38828	0.0005007	1	1.3351	down
Com_573_pos	D-Serine	0.851	C3H7NO3	105.09	Amino Acid And Derivatives	"312-84-5"	9673000	6904000	7719000	6745000	20050000	17730000	17390000	16600000	0.432507	-1.20921	0.000507552	1	1.34766	down
Com_498_pos	L-Alanine	0.86	C3H7NO2	89.09	Amino Acid And Derivatives	"56-41-7"	19060000	10140000	17560000	15160000	2775000	2867000	3811000	5487000	4.14458	2.05123	0.000533882	1	1.561	up
Com_364_pos	Maleic acid	0.96	C4H4O4	116.011	Organic Acid And Its Derivatives	"110-16-7"	5732000	3328000	5357000	4588000	869300	822100	882400	938500	5.41098	2.43589	0.000535636	1	1.62959	up
Com_543_pos	D-glutamine	0.86	C5H10N2O3	146.14	Amino Acid And Derivatives	"5959-95-5"	255000000	197800000	226800000	232700000	133100000	94990000	105600000	91730000	2.14447	1.10062	0.000545146	1	1.57909	up
Com_156_neg	N-Acetylvaline	4.41	C7H13NO3	159.183	Amino Acid And Derivatives	"3067-19-4"	346800	286400	362700	193300	34100	84900	42780	55490	5.47337	2.45243	0.000561462	1	1.54895	up
Com_238_neg	Vitamin B1	0.82	C12H17ClN4OS	300.808	Vitamins	"59-43-8"	48440	18290	41230	44770	320700	199900	301000	367900	0.128398	-2.9613	0.000580494	1	1.58957	down
Com_799_pos	methylChrysoeriol 5-O-hexoside	0.97	C23H24O11	476.43	Flavonoids		73510	67590	53990	60420	32600	26160	31600	21610	2.28195	1.19027	0.000608466	1	1.31342	up
Com_428_pos	Kynurenine	3.78	C10H12N2O3	208.214	Ketones	"343-65-7"	105900	81800	94890	60790	27670	16200	26150	30670	3.41027	1.76989	0.000626724	1	1.54449	up
Com_689_pos	Xanthurenic acid	5.06	C10H7NO4	205.167	Quinolines and derivatives	"59-00-7"	77920	55910	100700	55300	24890	18560	23900	14720	3.5315	1.82028	0.000638836	1	1.53674	up
Com_222_neg	2-Deoxyribose 1-Phosphate	1.01	C5H11O7P	214.11	Nucleotide And Its Derivates	"17210-42-3"	239100	213100	197800	163900	50250	47140	67380	31980	4.13672	2.04849	0.000657487	1	1.57021	up
Com_385_pos	Gly-Tyr	3.09	C11H14N2O4	238.24	Amino Acid And Derivatives	"658-79-7"	197500	216300	234800	133900	37410	34980	36900	39660	5.25344	2.39326	0.000657818	1	1.62148	up
Com_534_pos	N-Hydroxy-L-tryptophan	2.66	C11H12N2O3	220.225	Amino Acid And Derivatives	"87843-31-0"	129800	108200	113800	77730	42780	33010	36850	36120	2.8874	1.52977	0.000659691	1	1.49915	up
Com_368_pos	Sarcosine	0.9	C3H7NO2	89.093	Amino Acid And Derivatives	"107-97-1"	30960000	17000000	29190000	24550000	4544000	4644000	6734000	9121000	4.06102	2.02184	0.000675536	1	1.55297	up
Com_63_neg	Isocitrate	1.49	C6H8O7	192.124	Organic Acid And Its Derivatives	"320-77-4"	27530000	14310000	25670000	18680000	92720000	59240000	89570000	62980000	0.283045	-1.8209	0.000705925	1	1.17384	down
Com_614_pos	Alanine	0.86	C3H7NO2	89.094	Amino Acid And Derivatives	"338-69-2"	11410000	6063000	10860000	9267000	1655000	1879000	2463000	3455000	3.97799	1.99204	0.00072148	1	1.54946	up
Com_340_neg	L-Citramalic acid	1.46	C5H8O5	148.037	Organic Acid And Its Derivatives	"6236-09-5"	144900	82930	135300	82340	480700	319800	497700	307000	0.277517	-1.84935	0.000730235	1	1.17481	down
Com_715_pos	5-Aminolevulinic acid	0.872	C5H9NO3	131.13	Carbohydrates And Its Derivatives	"106-60-5"	1236000	740700	1105000	1040000	397800	314000	400300	362300	2.79551	1.48311	0.000733159	1	1.59986	up
Com_181_neg	D-Glucose	0.94	C6H12O6	180.156	Carbohydrates And Its Derivatives	"50-99-7"	889400	1412000	1151000	864800	311600	508800	398000	391700	2.68132	1.42295	0.000742325	1	1.22166	up
Com_578_pos	beta-Alanine	0.8	C3H7NO2	89.093	Amino Acid And Derivatives	"107-95-9"	168800	111600	149600	135700	27230	42290	26500	49220	3.89493	1.9616	0.000748274	1	1.5694	up
Com_621_pos	Nepsilon-Acetyl-L-lysine	1.304	C8H16N2O3	188.22	Amino Acid And Derivatives	"692-04-6"	2440000	1470000	1661000	1375000	694100	493700	649100	502200	2.96952	1.57023	0.000765318	1	1.49732	up
Com_193_neg	L-Cycloserine	0.8	C3H6N2O2	102.09	Amino Acid And Derivatives	"339-72-0"	15940	28630	27810	17640	6186	5746	4912	4474	4.22272	2.07817	0.000772462	1	1.50365	up
Com_494_pos	Trigonelline	1	C7H7NO2	137.136	Alkaloids and derivatives	"535-83-1"	435300	707900	710000	349300	113500	139500	86370	118100	4.81452	2.26739	0.000849162	1	1.38108	up
Com_330_neg	1,5-Anhydro-D-glucitol	1	C6H12O5	164.069	Alcohols and polyols	"154-58-5"	437800	392500	429700	440500	348000	318200	315000	352400	1.27512	0.350633	0.000889614	1	1.42744	up
Com_818_pos	S-Adenosyl-L-homocysteine	1.84	C14H20N6O5S	384.411	Amino Acid And Derivatives	"979-92-0"	587500	215700	365900	353200	49350	35610	45370	44000	8.73229	3.12636	0.000917227	1	1.48828	up
Com_618_pos	Tropine	1.05	C8H15NO	141.21	Alkaloids and derivatives	"120-29-6"	222300	292400	315300	205700	28920	63000	32050	59390	5.64845	2.49786	0.0009189	1	1.50277	up
Com_206_neg	Capsianoside I	0.98	C32H52O14	660.336	Terpenoids	"121924-04-7"	674200	742200	1172000	481800	143500	266600	140900	141800	4.43158	2.14782	0.000948273	1	1.51552	up
Com_725_pos	N-Hydroxyl-tryptamine	0.88	C10H12N2O	176.215	Amino Acid And Derivatives	"4761-34-6"	136500	89070	95010	81190	38120	27460	40680	21870	3.13564	1.64876	0.000960718	1	1.5667	up
Com_92_neg	N-Acetylornithine	0.896	C7H14N2O3	174.2	Amino Acid And Derivatives	"6205-08-9"	53353	23660	25100	24470	200600	92150	160700	130900	0.216622	-2.20675	0.00101145	1	1.37801	down
Com_157_neg	N-Acetylphenylalanine	6.82	C11H13NO3	207.226	Amino Acid And Derivatives	"2018-61-3"	17830	12910	26780	14710	3575	3352	2232	5995	4.7664	2.2529	0.00104193	1	1.51574	up
Com_413_pos	N-Acetylthreonine	1.73	C6H11NO4	161.069	Amino Acid And Derivatives	"17093-74-2"	961900	523700	930600	637300	313600	188900	266000	199400	3.15477	1.65753	0.00114929	1	1.41557	up
Com_729_pos	Costunolide	12.083	C15H20O2	232.32	Terpenoids	"553-21-9"	98880	75590	138600	51060	7827	16330	13400	23180	5.99519	2.58381	0.00116965	1	1.50415	up
Com_178_neg	Cellotriose	1.02	C18H32O16	504.437	Carbohydrates And Its Derivatives	"33404-34-1"	78590	75770	92280	82270	131700	114900	146900	154700	0.599982	-0.737009	0.00118035	1	1.41625	down
Com_217_neg	D-threo-Isocitric acid	1.41	C6H8O7	192.124	Organic Acid And Its Derivatives	"6061-97-8"	10420000	5312000	10240000	6207000	33170000	23310000	36940000	22920000	0.276594	-1.85416	0.00121952	1	1.20784	down
Com_590_pos	Acetylcholine	1.02	C7H16NO2	146.118	Cholines	"60-31-1"	6899000	3556000	6501000	3739000	810900	1129000	1459000	1742000	4.02556	2.00919	0.001246	1	1.45356	up
Com_165_neg	D-Glucarate	0.82	C6H10O8	210.139	Carbohydrates And Its Derivatives	"87-73-0"	379700	551800	617100	333200	112000	134000	153900	150100	3.42145	1.77461	0.00128086	1	1.26302	up
Com_722_pos	Phe-Pro	5.58	C14H18N2O3	262.304	Amino Acid And Derivatives	"7669-65-0"	238800	232200	273500	152500	79850	92850	51050	48350	3.29658	1.72097	0.00130796	1	1.47071	up
Com_678_pos	L-lysine	0.74	C6H14N2O2	146.19	Amino Acid And Derivatives	"56-87-1"	153700000	115200000	128900000	115700000	53220000	28530000	45420000	32270000	3.22065	1.68735	0.00136993	1	1.52121	up
Com_76_neg	4-Hydroxy-2,5-dimethyl-3(2H)furanone	5.13	C6H8O3	128.13	Organoheterocyclic compounds	"3658-77-3"	21860	9283	13580	10620	81020	56030	63690	59940	0.212302	-2.23581	0.00138471	1	1.48804	down
Com_826_pos	LysoPC 20:2 (2n isomer)	13.26	C28H54NO7P	547.36	Phospholipid		757000	455600	609500	580000	292600	271100	266200	175300	2.38967	1.25681	0.00141606	1	1.46628	up
Com_519_pos	3-Carbamyl-1-Methylpyridinium Chloride	0.98	C7H9ClN2O	172.612	Pyridines and derivatives	"1005-24-9"	345500	260400	319500	281700	185100	149800	201000	146900	1.76787	0.82201	0.00142595	1	1.47757	up
Com_197_neg	D-Ribose	0.92	C5H10O5	150.13	Carbohydrates And Its Derivatives	"50-69-1"	279700	344100	395900	274500	119900	180400	138000	177600	2.10132	1.07129	0.00143481	1	1.24516	up
Com_731_pos	LysoPC 20:2	13.26	C28H54NO7P	547.7	Phospholipid		740600	444300	551200	611800	268100	286000	276600	180200	2.32258	1.21573	0.00144895	1	1.44934	up
Com_589_pos	Turanose	0.95	C12H21O11Na	364.078	Carbohydrates And Its Derivatives	"547-25-1"	17110000	17720000	13720000	15420000	21810000	28430000	24820000	24180000	0.644599	-0.633526	0.0014743	1	1.53672	down
Com_719_pos	p-Nitroaniline	2.02	C6H6N2O2	138.124	Benzene and substituted derivatives	"100-01-6"	53120	41080	44290	27840	5190	8222	3651	2163	8.65131	3.11292	0.00147648	1	1.54426	up
Com_474_pos	L-Tryptophan	4.894	C11H12N2O2	204.23	Amino Acid And Derivatives	"73-22-3"	27110000	18290000	29580000	18600000	9937000	7340000	9344000	8512000	2.66359	1.41337	0.00150889	1	1.52835	up
Com_266_neg	beta-D-Lactose	1	C12H22O11	342.297	Carbohydrates And Its Derivatives	"5965-66-2"	5627000	3770000	4565000	4916000	9239000	10610000	9797000	9848000	0.477997	-1.06493	0.00152104	1	1.57855	down
Com_302_neg	D-Xylonic acid	0.9	C5H10O6	166.048	Organic Acid And Its Derivatives	"526-91-0"	2688000	3661000	3175000	2132000	1023000	1241000	1037000	1229000	2.57307	1.36349	0.00159121	1	1.55486	up
Com_275_neg	L-Cysteinesulfinic acid	0.88	C3H7NO4S	153.16	Organic Acid And Its Derivatives	"1115-65-7"	55560	40260	61220	65290	130100	298900	274900	265900	0.229253	-2.12498	0.00159696	1	1.51856	down
Com_215_neg	L-Homoserine	1.9	C4H9NO3	119.119	Amino Acid And Derivatives	"672-15-1"	67580	29040	41010	59160	9205	4752	12220	12660	5.06708	2.34115	0.00162075	1	1.49295	up
Com_653_pos	Petunidin 3-O-glucoside	0.98	C22H23O12	479	Anthocyanins	"71991-88-3"	446000	418100	399900	299800	174800	195100	252000	208400	1.88342	0.913351	0.00173668	1	1.50278	up
Com_551_pos	N-Acetyl-D-galactosamine	1	C8H15NO6	221.09	Carbohydrates And Its Derivatives	"1811-31-0"	484300	310900	478900	451000	988600	732600	993800	864700	0.481912	-1.05316	0.00177067	1	1.24544	down
Com_106_neg	D-Galactaric acid	0.87	C6H10O8	210.038	Carbohydrates And Its Derivatives	"526-99-8"	973400	1242000	1202000	593400	182400	226600	224700	212000	4.74258	2.24567	0.00177773	1	1.35879	up
Com_373_pos	S-Adenosyl-methionine	0.84	C22H30N6O8S2	570.639	Nucleotide And Its Derivates	"17176-17-9"	587500	376600	396500	405700	176700	175400	204800	197700	2.34071	1.22695	0.00177863	1	1.52321	up
Com_327_neg	Dl-3,4-Dihydroxymandelic acid	2.41	C8H8O5	184.037	Phenols And Its Derivatives	"775-01-9"	72990	54090	87140	49410	22410	16510	24850	32070	2.75073	1.45981	0.00179015	1	1.47452	up
Com_502_pos	L-Hydroxyproline	0.88	C5H9NO3	131.13	Amino Acid And Derivatives	"51-35-4"	26230000	15540000	22050000	20680000	8071000	7081000	7841000	7886000	2.73649	1.45233	0.00181541	1	1.60277	up
Com_135_neg	alpha,alpha-Trehalose	0.962	C12H22O11	342.296	Carbohydrates And Its Derivatives	"99-20-7"	35130000	26240000	27670000	35060000	50180000	59040000	57470000	52140000	0.567107	-0.818307	0.00183745	1	1.55181	down
Com_677_pos	DL-Glutamine	0.84	C5H10N2O3	146.14	Amino Acid And Derivatives	"6899-04-3"	250800000	215200000	224500000	224800000	157000000	115000000	140300000	120000000	1.71952	0.782005	0.00189039	1	1.55065	up
Com_139_neg	Methylmalonate	1.938	C4H6O4	118.09	Organic Acid And Its Derivatives	"516-05-2"	16640000	6520000	10610000	15420000	2236000	1293000	2963000	3524000	4.91114	2.29606	0.0020202	1	1.4718	up
Com_66_neg	Melibiose	0.96	C12H22O11	342.3	Carbohydrates And Its Derivatives	"585-99-9"	19930000	14790000	20170000	24240000	52710000	52710000	55180000	52140000	0.371956	-1.42679	0.00202121	1	1.63228	down
Com_103_neg	Succinic acid	1.936	C4H6O4	118.09	Tca Cycle	"110-15-6"	49540000	19830000	30550000	45860000	7103000	4156000	8844000	11050000	4.67949	2.22635	0.00203791	1	1.47613	up
Com_659_pos	Val-Ser	1.01	C8H16N2O4	204.224	Amino Acid And Derivatives	"13588-94-8"	348400	237900	287600	256200	129700	96880	118500	66680	2.74456	1.45657	0.00211834	1	1.41942	up
Com_510_pos	Isomangiferin	1.51	C19H18O11	422.085	Xanthone	"24699-16-9"	287400	125400	364900	163600	1663000	1172000	1493000	988800	0.177043	-2.49783	0.00213131	1	1.24883	down
Com_153_neg	cis-Aconitic acid	1.766	C6H6O6	174.11	Tca Cycle	"585-84-2"	1390000	595000	1729000	820600	7047000	3244000	6391000	5616000	0.203364	-2.29787	0.0021375	1	1.25373	down
Com_440_pos	8-Chlro-1-tetrahydronorharmanone	2.67	C11H9ClN2O	220.655	Indoles and derivatives	"5565-76-4"	224400	169800	200300	120300	75920	68310	59430	57450	2.73754	1.45288	0.00217737	1	1.46171	up
Com_456_pos	Dl-Alanyl-glycine	0.84	C5H10N2O3	146.144	Amino Acid And Derivatives	"1188-01-8"	213400000	187300000	198600000	194200000	148800000	112700000	128400000	117200000	1.56478	0.64596	0.00227338	1	1.5361	up
Com_844_pos	Indole	4.87	C8H7N	117.148	Indoles and derivatives	"120-72-9"	400100	271200	469200	265500	143900	108100	135100	112300	2.81538	1.49333	0.00227683	1	1.51855	up
Com_652_pos	S-(5'-Adenosyl)-L-methionine	0.83	C15H22N6O5S	398.137	Amino Acid And Derivatives		728900	380100	490200	497300	187600	188300	162400	159900	3.00272	1.58627	0.0022976	1	1.53858	up
Com_143_neg	D-2-Hydroxypentanedioic acid	1.49	C5H6Na2O5	192.078	Amino Acid And Derivatives	"103404-90-6"	630100	407000	581900	424800	1641000	1209000	1638000	893500	0.379783	-1.39675	0.00239613	1	1.00621	down
Com_516_pos	Diethanolamine	0.84	C4H11NO2	105.136	Amines	"111-42-2"	446100	321400	368600	271200	830200	689600	637400	717700	0.489513	-1.03058	0.00239692	1	1.23887	down
Com_152_neg	Citric acid	1.516	C6H8O7	192.12	Tca Cycle	"77-92-9"	28160000	13480000	30530000	17970000	97450000	66020000	90610000	58570000	0.28831	-1.79431	0.00241047	1	1.08917	down
Com_328_neg	3-N-Methyl-L-histidine	0.85	C7H11N3O2	169.181	Amino Acid And Derivatives	"368-16-1"	79700	34620	58280	71200	17830	7006	18040	14210	4.27075	2.09449	0.00249009	1	1.37456	up
Com_664_pos	Orotic acid	1.44	C5H4N2O4	156.096	Vitamins	"65-86-1"	109200	73840	66750	109700	474400	225100	347700	214900	0.284835	-1.8118	0.00250035	1	1.15869	down
Com_807_pos	D-(+)-Octopine	0.73	C9H18N4O4	246.264	Amino Acid And Derivatives	"34522-32-2"	72780	52460	96340	53240	12410	13120	24370	26681	3.58862	1.84343	0.00252909	1	1.40201	up
Com_471_pos	gamma-Glutamylglutamic acid	1.05	C10H16N2O7	276.243	Amino Acid And Derivatives	"1116-22-9"	977400	427000	811700	473400	2890000	1938000	2190000	3006000	0.268306	-1.89805	0.00263263	1	1.38071	down
Com_195_neg	Coniferin	0.97	C16H22O8	342.132	Carbohydrates And Its Derivatives	"531-29-3"	32750000	29530000	21450000	22900000	56190000	55560000	46870000	56130000	0.496531	-1.01004	0.00266788	1	1.55217	down
Com_788_pos	sn-Glycero-3-phosphocholine	0.91	C8H20NO6P	257.22	Glycerophospholipids	"28319-77-9"	37700000	29610000	27530000	33500000	6751000	14160000	10290000	7198000	3.34227	1.74083	0.00267561	1	1.52767	up
Com_685_pos	beta-Nicotyrine	4.91	C10H10N2	158.2	Alkaloids and derivatives	"487-19-4"	112300	81780	126700	89900	51380	40980	59120	33570	2.21929	1.1501	0.00270863	1	1.49347	up
Com_421_pos	Cycloleucine	0.84	C6H11NO2	129.157	Amino Acid And Derivatives	"52-52-8"	111600000	113400000	97930000	96210000	74440000	56730000	60080000	49890000	1.73816	0.797561	0.00272266	1	1.53809	up
Com_492_pos	Aspartic acid di-O-glucoside	0.97		457.1	Amino Acid And Derivatives		462800	241400	429800	236500	80140	68930	85500	72660	4.46083	2.15731	0.00274746	1	1.31054	up
Com_495_pos	N alpha-Acetyl-L-Arginine	1.04	C8H16N4O3	216.238	Amino Acid And Derivatives	"155-84-0"	1539000	784800	1701000	989900	266600	231100	262700	276300	4.83718	2.27416	0.00274791	1	1.31861	up
Com_548_pos	(S)-2-Phenyloxirane	2.01	C8H8O	120.058	Benzene and substituted derivatives	"20780-54-5"	264700	220500	286000	240100	63390	99180	53200	100400	3.1986	1.67744	0.00276677	1	1.40238	up
Com_572_pos	8-Aminooctanoic acid	4.608	C8H17NO2	159.23	Fatty Acyls	"1002-57-9"	41210	29440	44450	21940	10290	15270	9657	11950	2.90542	1.53875	0.00278068	1	1.37434	up
Com_146_neg	2–furanoic acid	1.49	C5H4O3	112.084	Organic Acid And Its Derivatives	"88-14-2"	442900	274400	574500	291800	1543000	879400	1372000	968000	0.332521	-1.58848	0.00278391	1	1.02817	down
Com_553_pos	4-Hydroxymandelonitrile	1.44	C8H7NO2	149.048	Phenols And Its Derivatives	"13093-65-7"	334200	321300	397800	309300	162700	215400	159800	226100	1.78351	0.834718	0.00281149	1	1.33637	up
Com_441_pos	Indole-3-acetic acid	7.567	C10H9NO2	175.18	Phytohormones	"87-51-4"	54060	45980	86710	40720	12916	13317	4028	6151	6.24712	2.64319	0.00281275	1	1.42795	up
Com_128_neg	2-Amino-3-hydroxypropionic acid	0.83	C3H7NO3	105.09	Amino Acid And Derivatives	"302-84-1"	1917000	1299000	2272000	1962000	4603000	4214000	4472000	5025000	0.406793	-1.29763	0.00284894	1	1.39176	down
Com_600_pos	iP9G	1	C16H23N5O5	365.384	Phytohormones	"83087-94-9"	1027000	810600	882400	914800	1371000	1305000	1358000	1367000	0.672986	-0.571351	0.00285239	1	1.31881	down
Com_252_neg	Guanidinoethyl Sulfonate	1.03	C3H9N3O3S	167.187	Organic Acid And Its Derivatives	"543-18-0"	3054	5622	6590	6755	14750	13470	20360	21400	0.314676	-1.66806	0.00288825	1	1.32938	down
Com_457_pos	Dihydrozeatin	4.673	C10H15N5O	221.259	Phytohormones	"23599-75-9"	86290	37220	50550	40140	19244	18680	12500	8816	3.6158	1.85431	0.00297215	1	1.15798	up
Com_119_neg	Citraconic acid	1.56	C5H6O4	130.099	Fatty Acyls	"498-23-7"	260900	145600	231500	103200	700800	955200	574800	509400	0.270491	-1.88635	0.00303403	1	1.3581	down
Com_189_neg	9,10-EODE	1.69	C18H32O3	296	Fatty Acyls		29890	30980	35790	27500	4044	9499	3405	3739	6.00184	2.5854	0.00309895	1	1.47328	up
Com_172_neg	alpha-Amino-beta-(3-indolyl)-propionic acid	4.91	C11H12N2O2	204.225	Amino Acid And Derivatives	"54-12-6"	835700	576500	1024000	595400	239800	225800	256600	235700	3.16484	1.66213	0.00316223	1	1.54829	up
Com_740_pos	N-Acetyl-Dl-glutamic acid	1.84	C7H11NO5	189.166	Amino Acid And Derivatives	"5817-08-3"	1588000	835100	1482000	1032000	546500	338600	562700	446900	2.60574	1.38169	0.00317088	1	1.41457	up
Com_500_pos	DL-Citrulline	0.9	C6H13N3O3	175.19	Amino Acid And Derivatives	"627-77-0"	842400	687900	695400	818700	118400	135900	202900	280100	4.12912	2.04583	0.00335048	1	1.563	up
Com_147_neg	Lactose	0.911	C12H22O11	342.3	Carbohydrates And Its Derivatives	"63-42-3"	1890000	1353000	1729000	1926000	3374000	2343000	3511000	3542000	0.540172	-0.888508	0.00341381	1	1.39832	down
Com_400_pos	Oleoylethanolamide	14.61	C20H39NO2	325.298	Amines	"111-58-0"	49290	26100	47750	35030	13500	12520	13100	11280	3.13829	1.64998	0.00350818	1	1.55518	up
Com_682_pos	L-Kynurenine	3.821	C10H12N2O3	208.21	Carbonyl compounds	"2922-83-0"	164800	114500	153700	75960	48890	33430	49900	35930	3.02682	1.5978	0.00353292	1	1.4732	up
Com_424_pos	Lipoamide	4.89	C8H15NOS2	205.341	Organoheterocyclic compounds	"940-69-2"	102100	82390	109100	53100	33390	29990	25850	24980	3.03555	1.60196	0.00356048	1	1.54432	up
Com_509_pos	5-Aminoimidazole ribonucleotide	0.87	C8H14N3O7P	295.056	Nucleotide And Its Derivates	"25635-88-5"	356700	341800	288600	315000	132500	119000	98820	63430	3.14707	1.65401	0.0036098	1	1.57526	up
Com_476_pos	L-Pipecolate	1.049	C6H11NO2	129.16	Amino Acid And Derivatives	"3105-95-1"	14000000	6750000	9864000	9790000	4743000	2076000	3703000	3500000	2.88147	1.52681	0.00365669	1	1.37449	up
Com_73_neg	Bisulfurous Acid	0.95	C11H8O2	172.18	Quinones	"58-27-5"	50570	36510	49260	27730	104400	106600	110900	85550	0.402675	-1.31231	0.0037271	1	1.24593	down
Com_794_pos	Lysine	0.85	C6H14N2O2	146.188	Amino Acid And Derivatives	"70-54-2"	143800000	124400000	133000000	134800000	102300000	75990000	88360000	77210000	1.55877	0.640412	0.00374677	1	1.52818	up
Com_754_pos	6-Hydroxynicotinic acid	2.908	C6H5NO3	139.11	Pyridines and derivatives	"5006-66-6"	869000	567700	838900	459300	199600	386200	208600	221800	2.6913	1.4283	0.00388426	1	1.3542	up
Com_36_neg	Ureidoisobutyric acid	0.86	C5H10N2O3	146.069	Organic Acid And Its Derivatives	"2905-86-4"	145900	122900	142000	140200	64830	30150	40370	35970	3.2162	1.68536	0.00390094	1	1.57359	up
Com_72_neg	Madecassic acid	0.99	C6H12O5	164.156	Terpenoids	"18449-41-7"	140600	152100	125600	132100	90720	91400	104600	113500	1.37524	0.459687	0.00403278	1	1.19482	up
Com_610_pos	Artemisinin	18.285	C15H22O5	282.33	Terpenoids	"63968-64-9"	278300	272100	223000	228900	188800	168100	172500	169900	1.43329	0.519331	0.00413105	1	1.12369	up
Com_475_pos	Pipecolic acid	1.042	C6H11NO2	129.16	Amino Acid And Derivatives	"535-75-1"	67220000	41530000	50720000	45420000	26020000	11250000	19500000	18840000	2.70983	1.4382	0.00421037	1	1.42636	up
Com_631_pos	N6-(2-Hydroxyethyl)adenosine	4.7	C12H17N5O5	311.123	Nucleotide And Its Derivates	"4338-48-1"	218500	196300	195600	139500	32470	89220	46370	53000	3.39229	1.76226	0.00442091	1	1.48709	up
Com_624_pos	H-Gly-Pro-OH	1.035	C7H12N2O3	172.18	Amino Acid And Derivatives	"704-15-4"	6182000	7130000	6727000	4382000	337600	1402000	261000	509800	9.72793	3.28213	0.00459218	1	1.56347	up
Com_67_neg	D-Panthotenate	4.59	C9H17NO5	219.235	Amino Acid And Derivatives	"79-83-4"	2103000	883900	1718000	1460000	480700	348500	517700	733200	2.96375	1.56742	0.0045995	1	1.43038	up
Com_796_pos	Rhodomyrtone	11.33	C26H34O6	442.54	Organoheterocyclic compounds		1051000	1479000	1144000	1571000	1777000	2457000	2519000	2641000	0.558335	-0.840797	0.00460333	1	1.25872	down
Com_369_pos	Spermidine	0.68	C7H19N3	145.246	Amines	"124-20-9"	724400	100100	950600	246800	31470	9105	15330	17760	27.4472	4.77859	0.00462221	1	1.37558	up
Com_662_pos	alpha-Nicotinamide adenine dinucleotide	1.04	C21H27N7O14P2	663.425	Nucleotide And Its Derivates	"7298-93-3"	559400	529100	496000	1032000	140500	340000	167000	207200	3.06131	1.61415	0.00464408	1	1.39506	up
Com_133_neg	8-Gingerol	1.13	C43H32O20	868.702	Catechin derivatives	"30462-35-2"	22660	16480	22730	20580	14042	13760	9440	11110	1.7052	0.769944	0.00481321	1	1.35398	up
Com_619_pos	(-)-Menthol	1.07	C10H20O	156.27	Terpenoids	"2216-51-5"	24260	15720	19120	14670	67990	59090	68410	30530	0.326387	-1.61534	0.0048627	1	1.04723	down
Com_305_neg	Chrysoeriol O-acetylhexoside	4.81		504.1	Flavonoids		18080	29300	56450	14340	4403	2909	5895	5733	6.23918	2.64136	0.00507185	1	1.1266	up
Com_320_neg	Sucrose	0.98	C12H22O11	342.116	Carbohydrates And Its Derivatives	"57-50-1"	22930000	14280000	13690000	17070000	38160000	36000000	40350000	24000000	0.490723	-1.02702	0.00514336	1	1.44667	down
Com_430_pos	N-Acetylputrescine	0.75	C6H14N2O	130.188	Amino Acid And Derivatives	"18233-70-0"	49340	41120	53620	37470	11160	9711	5423	17285	4.166	2.05866	0.00519568	1	1.49587	up
Com_80_neg	Androsin	4.3	C15H20O8	328.319	Phenols And Its Derivatives	"531-28-2"	7032	4784	19410	6983	1580	1529	321	1268	8.13304	3.02379	0.0054288	1	1.22252	up
Com_816_pos	vasicine	4.86	C11H12N2O	188.229	Alkaloids and derivatives	"6159-55-3"	239800	142300	274300	157700	78270	65250	87400	73100	2.67778	1.42104	0.00552476	1	1.4771	up
Com_395_pos	N',N'',N'''-Di-p-coumaroyl, p-hydroxybenxoylagmatine	12.92			Amines		3157000	1799000	2909000	2282000	1102000	1222000	1511000	1119000	2.04824	1.03439	0.00553899	1	1.45268	up
Com_741_pos	N6-Succinyl Adenosine	4.54	C14H17N5O8	383.313	Nucleotide And Its Derivates	"4542-23-8"	22760000	9589000	20270000	18170000	4930000	3989000	6045000	8748000	2.98537	1.57791	0.00561015	1	1.34457	up
Com_464_pos	Glutamine	0.81	C5H10N2O3	146.145	Amino Acid And Derivatives	"585-21-7"	291600000	259000000	276200000	274600000	211400000	150900000	170300000	154100000	1.6039	0.681587	0.00562328	1	1.51479	up
Com_53_neg	Lysopg 18:1	13.81	C24H47O9P	510.6	Phospholipid		25610	15940	17350	17500	9020	9641	11507	12441	1.79305	0.842414	0.00567388	1	1.40184	up
Com_838_pos	2-(Dimethylamino)Guanosine	4.57	C12H17N5O5	311.294	Nucleotide And Its Derivates	"2140-67-2"	255500	170200	240600	124300	46110	106100	38120	57410	3.19125	1.67412	0.00594851	1	1.34539	up
Com_121_neg	P-Coumaryl Alcohol	1.04	C9H10O2	150.174	Phenylpropanoids and polyketides	"3690-05-9"	69900	49810	52320	30000	16860	20750	10230	23080	2.8487	1.51031	0.00596027	1	1.38141	up
Com_184_neg	Maltotriose	0.94	C18H32O16	504.44	Carbohydrates And Its Derivatives	"1109-28-0"	44190	27440	42890	33660	79020	67430	60720	60960	0.552642	-0.855582	0.00616413	1	1.334	down
Com_77_neg	Methyl furan-2-carboxylate	1.25	C6H6O3	126.11	Organoheterocyclic compounds	"611-13-2"	18820	9364	21440	13300	4742	4251	5380	5554	3.15773	1.65889	0.00638141	1	1.30174	up
Com_674_pos	2-Phenylethylamine	4.584	C8H11N	121.18	Amines	"64-04-0"	101100	54310	69500	67500	38620	38210	37880	22560	2.13018	1.09098	0.00645768	1	1.40608	up
Com_344_neg	Dulcitol	0.897	C6H14O6	182.17	Carbohydrates And Its Derivatives	"608-66-2"	47580000	39680000	43360000	44600000	37450000	33130000	37180000	35700000	1.22139	0.288519	0.0065097	1	1.24894	up
Com_194_neg	D-Galactose	0.9	C6H12O6	180.16	Carbohydrates And Its Derivatives	"59-23-4"	1794000	2686000	2080000	1266000	716600	1037000	793200	753300	2.37144	1.24577	0.00668526	1	1.05015	up
Com_795_pos	N-glycyl-L-proline	2.45	C5H10N2O4	162.144	Amino Acid And Derivatives		30170	22140	20910	16300	3767	10208	2690	3586	4.42052	2.14422	0.0067583	1	1.24471	up
Com_473_pos	Trimethyllysine	1.03	C9H21N2O2	189.275	Amino Acid And Derivatives	"66989-56-8"	4590000	2530000	2735000	2856000	1127000	2028000	1440000	1027000	2.26094	1.17692	0.00692631	1	1.3562	up
Com_353_pos	L-Cystathionine	0.84	C7H14N2O4S	222.262	Amino Acid And Derivatives	"56-88-2"	54930000	36230000	45370000	42170000	30960000	26290000	30070000	25550000	1.58324	0.662878	0.00704547	1	1.19907	up
Com_432_pos	N8-Acetylspermidine	1.06	C9H23Cl2N3O	260.204	Organic Acid And Its Derivatives	"34450-15-2"	239000	152100	227100	206300	78930	114700	142500	97260	1.90244	0.927854	0.00735636	1	1.38529	up
Com_317_neg	Fructose	0.92	C6H12O6	180.16	Carbohydrates And Its Derivatives	"57-48-7"	1868000	1065000	917000	606400	235000	360800	270600	290000	3.85368	1.94624	0.00749611	1	1.24888	up
Com_477_pos	Glutathione	1.51	C10H17N3O6S	307.32	Amino Acid And Derivatives	"70-18-8"	8157000	11310000	9450000	18830000	1627000	90640	153300	107300	24.1361	4.59312	0.00757174	1	1.46306	up
Com_571_pos	3-Amino-4-methylpentanoic acid	1.862	C6H13NO2	131.17	Amino Acid And Derivatives	"5699-54-7"	264200	99370	175000	172200	40450	12590	41400	54000	4.78826	2.2595	0.00779852	1	1.43062	up
Com_823_pos	S-Sulfo-L-cysteine	0.98	C3H7NO5S2	201.221	Amino Acid And Derivatives	"1637-71-4"	19420	10810	14500	12820	27220	80320	45960	38350	0.299974	-1.73709	0.00793002	1	1.35726	down
Com_843_pos	5-Methoxyindoleacetic acid	4.87	C11H11NO3	205.21	Indoles and derivatives	"3471-31-6"	212900	158700	269600	127500	93470	69760	80820	69430	2.45215	1.29405	0.00804541	1	1.43906	up
Com_387_pos	Histidine	0.81	C6H9N3O2	155.15	Amino Acid And Derivatives	"4998-57-6"	40610000	27820000	32280000	32280000	23950000	14540000	21340000	17480000	1.72022	0.782591	0.00808977	1	1.32821	up
Com_332_neg	Maltose	1.01	C12H22O11	342.3	Carbohydrates And Its Derivatives	"69-79-4"	1315000	827700	625800	1317000	2551000	3034000	2139000	2644000	0.394049	-1.34355	0.00835756	1	1.50244	down
Com_239_neg	2-Aminoethanesulfonic acid	1.04	C2H7NO3S	125.015	Organic Acid And Its Derivatives	"107-35-7"	13130000	7630000	13930000	9491000	22960000	26200000	21450000	23940000	0.467277	-1.09765	0.00844643	1	1.08665	down
Com_259_neg	Thymidine	4.289	C10H14N2O5	242.23	Nucleotide And Its Derivates	"50-89-5"	25250	22080	31380	14180	7724	3313	8853	9282	3.18422	1.67094	0.00848809	1	1.07945	up
Com_790_pos	Adenosine5-phosphosulfate	1.05	C10H13N5NaO10PS	449.266	Nucleotide And Its Derivates	"102029-95-8"	242300	169000	116300	88820	57390	13980	35700	39320	4.21081	2.0741	0.00862606	1	1.26388	up
Com_705_pos	N-Formylkynurenine	4.17	C11H12N2O4	236.08	Carbonyl compounds	"1022-31-7"	70750	183300	213000	171800	3447	1973	2619	33740	15.2912	3.93463	0.00891729	1	1.45819	up
Com_403_pos	Xanthosine	3.928	C10H12N4O6	284.225	Nucleotide And Its Derivates	"146-80-5"	27740	22220	26750	13650	4311	9860	11372	6133	2.85263	1.51229	0.00923108	1	1.13387	up
Com_789_pos	D-Myo-inositol 4-monophosohate	0.92	C6H13O9P	260.136	Organic Acid And Its Derivatives	"46495-39-0"	660000	647800	556800	619300	456900	390400	358000	279000	1.67345	0.742824	0.00974545	1	1.3406	up
Com_530_pos	Curcumenol	11.39	C15H22O2	234.33	Terpenoids	"19431-84-6"	669900	356900	2717000	1225000	142000	178188	148700	57170	9.44535	3.2396	0.0100542	1	1.39225	up
Com_256_neg	L-Fucose	0.95	C6H12O5	164.069	Carbohydrates And Its Derivatives	"2438-80-4"	677000	580700	581300	601600	495300	381500	496400	455100	1.3349	0.416733	0.0101676	1	1.29166	up
Com_552_pos	D-Proline betaine	1	C7H14NO2+	144.092	Amino acids and derivatives	"1195-94-4"	1690000	1038000	1539000	1366000	845400	719700	854700	955700	1.66879	0.738802	0.0102939	1	1.35838	up
Com_348_pos	L-Saccharopine	1.03	C11H20N2O6	276.286	Amino Acid And Derivatives	"997-68-2"	43380000	28480000	44960000	34590000	3891000	3833000	6959000	16270000	4.89161	2.29031	0.0103627	1	1.39557	up
Com_802_pos	2-Methoxyhexadecanoate	0.97	C17H34O2	270.451	Fatty Acyls	"112-39-0"	8860000	8200000	10700000	7629000	5881000	5815000	5726000	5768000	1.52605	0.609798	0.0104745	1	1.16512	up
Com_295_neg	L-Rhamnose monohydrate	0.98	C6H14O6	182.17	Carbohydrates And Its Derivatives	"6155-35-7"	651300	622000	719100	660800	523900	569400	500500	599300	1.20979	0.274762	0.0105265	1	1.21441	up
Com_179_neg	Di-O-methylquercetin	9.19	C17H14O7	330.1	Flavonoids		661800	352900	469300	482400	247400	226700	261200	243200	2.00961	1.00691	0.0113299	1	1.43208	up
Com_797_pos	Selgin 5-O-hexoside	0.94	C22H22O12	478.4	Flavonoids		184200	196100	236000	129300	59180	83260	130900	83650	2.08857	1.06252	0.0117135	0.9375	1.15442	up
Com_559_pos	2-Methyladenosine	1.05	C11H15N5O4	281.268	Nucleotide And Its Derivates	"16526-56-0"	208000	200600	205100	177200	79190	48260	76660	117200	2.46149	1.29953	0.011922	1	1.47552	up
Com_540_pos	N-Acetylneuraminic acid	0.988	C11H19NO9	309.273	Sugar Acids And Its Derivatives	"131-48-6"	23710	54880	46020	21800	13958	10190	16620	8095	2.99634	1.5832	0.0119768	1	1.35107	up
Com_15_neg	9,10,13-Trihydroxyoctadec-11-enoic acid	9.12	C18H34O5	330.241	Fatty Acyls	"29907-57-1"	676600	350500	495100	475500	249500	228300	259000	237700	2.04997	1.03561	0.0123771	1	1.43891	up
Com_39_neg	Mannitol	0.88	C6H14O6	182.173	Carbohydrates And Its Derivatives	"69-65-8"	24480000	19350000	22680000	22890000	17900000	16420000	18150000	18800000	1.25438	0.32698	0.012389	1	1.25834	up
Com_507_pos	L-Alanyl-L-Phenylalanine	4.65	C12H16N2O3	236.116	Amino acids and derivatives	"3061-90-3"	45610	28450	43650	21920	12250	19610	16940	13240	2.25064	1.17034	0.0127525	1	1.17793	up
Com_506_pos	2'-Deoxyinosine 5'-phosphate	1.71	C10H13N4O7P	332.052	Nucleotide And Its Derivates	"3393-18-8"	26290	25220	20050	44790	10510	14250	18170	9309	2.22726	1.15527	0.0135879	1	1.24324	up
Com_409_pos	Tryptophol	7.656	C10H11NO	161.2	Indoles and derivatives	"526-55-6"	149900	102400	143900	48630	31064	26183	31811	24803	3.90678	1.96598	0.0136244	1	1.47517	up
Com_683_pos	Kynurenic acid	5.296	C10H7NO3	189.17	Quinolines and derivatives	"492-27-3"	40830	43470	52320	14970	9587	15280	10480	6525	3.62032	1.85612	0.0136537	0.9375	1.11359	up
Com_568_pos	LysoPC 18:1	12.86	C26H52NO7P	521.1	Phospholipid		42010000	21400000	46310000	31020000	14530000	14970000	17520000	13400000	2.32936	1.21993	0.014373	1	1.4373	up
Com_44_neg	Maltotetraose	0.996	C24H42O21	666.578	Carbohydrates And Its Derivatives	"34612-38-9"	30860	18240	20020	21830	42120	40950	43760	27630	0.588826	-0.764088	0.0145281	0.9375	1.01639	down
Com_148_neg	alpha-D-Glucose	0.912	C6H12O6	180.16	Carbohydrates And Its Derivatives	"492-62-6"	1379000	3002000	1907000	1051000	531000	769000	644800	541600	2.95166	1.56153	0.0147119	1	1.10051	up
Com_10_neg	1,6-Anhydro-beta-D-Glucopyranose	2.3	C6H10O5	162.141	Carbohydrates And Its Derivatives	"498-07-7"	61180	26720	56890	44510	24200	14800	22990	20490	2.2951	1.19856	0.0150477	1	1.28712	up
Com_805_pos	Magnoflorine	5.904	C20H24NO4+	342.409	Alkaloids and derivatives	"2141-09-5"	31350	36330	27550	31620	8983	14541	13377	4872	3.03665	1.60248	0.0150702	1	1.23329	up
Com_199_neg	GA7-1	9.22			Phytohormones		969700	492000	704500	698700	370100	337700	384800	353000	1.98181	0.986816	0.0157417	1	1.42564	up
Com_661_pos	Gentiobiose	1	C12H22O11	342.297	Carbohydrates And Its Derivatives	"554-91-6"	220700	462500	250200	158200	75220	99970	92180	94710	3.0148	1.59206	0.0157989	1	1.26659	up
Com_102_neg	s7p	0.87	C7H13BaO10P	425.473	Carbohydrates And Its Derivatives	"2646-35-7"	5524000	3358000	5477000	4812000	2880000	3622000	2525000	2557000	1.65496	0.726792	0.015858	0.9375	1.18261	up
Com_666_pos	Stachydrine	1.008	C7H13NO2	143.18	Amino Acid And Derivatives	"471-87-4"	684600	464400	495000	493800	413600	321800	372800	357300	1.45875	0.544734	0.0159253	1	1.24849	up
Com_250_neg	Ginsenoside C-K	1.02	C36H62O8	622.873	Terpenoids	"39262-14-1"	2468	2856	2447	6546	13100	6078	13070	6945	0.365295	-1.45287	0.0160624	0.9375	1.17497	down
Com_260_neg	Vitamin C	1.03	C6H8O6	176.12	Vitamins	"50-81-7"	159500	92120	131000	123800	71770	78490	67080	94680	1.62304	0.698696	0.0164935	0.9375	1.35956	up
Com_62_neg	Kinetin 9-riboside	1.03	C15H17N5O5	347.326	Anthocyanins	"4338-47-0"	827500	831600	678800	873000	172500	226900	359500	80310	3.8261	1.93587	0.0167308	1	1.41058	up
Com_273_neg	D-Ribose 5-phophate	0.89	C5H11O8P	230.11	Organic Acid And Its Derivatives	"207671-46-3"	5818000	4491000	4419000	4034000	6056000	6284000	9492000	7253000	0.645075	-0.632462	0.016872	1	1.00729	down
Com_695_pos	LPC(1-acyl 16:0)	12.59	C24H50NO7P	495.63	Phospholipid		49080000	26140000	39960000	38990000	21700000	23610000	25450000	17400000	1.74875	0.806326	0.0170527	1	1.19841	up
Com_132_neg	Epigallocatechin 3-gallate	5.874	C22H18O11	458.37	Catechin derivatives	"989-51-5"	12370	9973	14560	4333	3385	1495	299	1253	6.41107	2.68057	0.0174151	1	1.3688	up
Com_257_neg	L-Proline	0.94	C5H9NO2	115.131	Amino Acid And Derivatives	"147-85-3"	1848000	1490000	1955000	2445000	1349570	557700	436100	470000	2.75044	1.45966	0.0174301	1	1.32872	up
Com_736_pos	methylLuteolin C-hexoside	0.71	C22H22O11	448.4	Flavonoids		45400	58910	50030	38310	7974	12220	10870	30700	3.11913	1.64114	0.0177482	1	1.24793	up
Com_776_pos	N-Coumaroyltyramine	7.73	C17H17NO3	283.322	Amino Acid And Derivatives	"36417-86-4"	61600	35180	38070	47000	34130	14570	16640	21800	2.08687	1.06134	0.0180351	1	1.27917	up
Com_309_neg	6-Phosphogluconic acid	0.91	C6H13O10P	276.135	Carbohydrates And Its Derivatives	"921-62-0"	477600	163200	1083000	445500	2389000	1596000	2529000	2989000	0.228275	-2.13115	0.0180566	1	1.28517	down
Com_228_neg	N-Acetyl-L-glutamic acid	1.81	C7H11NO5	189.166	Amino Acid And Derivatives	"1188-37-0"	563300	248700	478900	352000	228300	116100	230000	170200	2.20642	1.14171	0.018229	1	1.20546	up
Com_463_pos	Ergothioneine	1.03	C9H15N3O2S	229.299	Amino Acid And Derivatives	"497-30-3"	18870000	7220000	23260000	21190000	62410000	34900000	55200000	47800000	0.352154	-1.50572	0.0183765	1	1.25368	down
Com_831_pos	Pterosin G	11.21	C14H18O3	234.295	Terpenoids	"35964-50-2"	206100	118600	1019000	711300	64820	72420	4636	18020	12.8521	3.68393	0.0184841	1	1.246	up
Com_793_pos	Lysopc 14:0	11.37	C22H46NO7P	467.577	Phospholipid	"20559-16-4"	277000	131400	198100	209800	107100	118500	125500	82050	1.88457	0.914233	0.019563	1	1.17034	up
Com_670_pos	LysoPC 14:0 (2n isomer)	11.36	C22H46NO7P	467.3	Phospholipid		492800	237800	403500	404300	191500	234500	235800	145800	1.9049	0.929718	0.0196919	1	1.15111	up
Com_718_pos	Palmitoylethanolamide	14.41	C18H37NO2	299.492	Organic Acid And Its Derivatives	"544-31-0"	78720	50340	71020	60150	48390	41930	47560	37130	1.48694	0.57235	0.0199167	1	1.29053	up
Com_1_neg	D-(+)-Cellobiose	0.91	C12H22O11	342.3	Carbohydrates And Its Derivatives	"528-50-7"	1334000	612600	931000	1214000	2095000	1958000	1948000	2313000	0.492134	-1.02288	0.020312	1	1.4528	down
Com_380_pos	Adenosine 5'-Diphosphate	1.05	C10H15N5O10P2	427.201	Nucleotide And Its Derivates	"58-64-0"	1701000	1110000	1475000	1523000	543700	649700	818100	259800	2.55757	1.35477	0.0207603	1	1.2322	up
Com_669_pos	LysoPC 16:0 (2n isomer)	12.55	C24H50NO7P	495.33	Phospholipid		88480000	47320000	69270000	68430000	41180000	43230000	45400000	32920000	1.6807	0.749061	0.0212139	1	1.08959	up
Com_609_pos	trans-zeatin 9-O-glucoside	4.49	C16H23N5O6	381.1	Phytohormones		13030	8192	17690	20640	4150	9704	2800	5500	2.68809	1.42658	0.0221135	0.9375	1.1393	up
Com_690_pos	Yamogenin	0.9	C27H42O3	414.621	Steroids and steroid derivatives	"512-06-1"	27130	23150	20760	27600	9042	7232	19130	9812	2.18153	1.12534	0.0221932	1	1.1265	up
Com_288_neg	Gluconolactone	1.02	C6H10O6	178.14	Carbohydrates And Its Derivatives	"90-80-2"	60820	94050	64540	43860	25880	42170	33750	39510	1.86307	0.89768	0.0227718	1	1.06141	up
Com_32_neg	Trans,Trans-Muconic Acid	0.99	C6H6O4	142.109	Fatty Acyls	"3588-17-8"	11920	8586	10650	10800	14170	12670	14740	12710	0.772813	-0.371809	0.0231336	1	1.03465	down
Com_642_pos	1-Methylpiperidine-2-carboxylic acid	0.99	C7H13NO2	143.095	Amino acids and derivatives	"7730-87-2"	1141000	634000	1033000	880100	593300	440700	543600	657600	1.65001	0.722474	0.0236733	0.9375	1.17247	up
Com_411_pos	Ademetionine	0.8	C15H22N6O5S	398.44	Amino Acid And Derivatives	"29908-03-0"	61890	40730	42850	51440	4980	21650	18750	5946	3.83646	1.93977	0.0239938	1	1.31382	up
Com_278_neg	Lysopa 16:0	12.54	C19H39O7P	410.48	Phospholipid		57830	42900	63820	65640	30550	39140	36030	18100	1.85907	0.894581	0.0243664	1	1.11198	up
Com_203_neg	Stachyose	0.93	C24H42O21	666.578	Carbohydrates And Its Derivatives	"470-55-3"	12830	20320	15200	16800	24720	23900	30100	50990	0.502274	-0.993453	0.0245964	1	1.00379	down
Com_14_neg	alpha-Benzylsuccinic acid	0.71	C11H12O4	208.211	Organic Acid And Its Derivatives	"884-33-3"	70270	59320	80310	48580	107100	86020	87790	102200	0.674689	-0.567706	0.0247218	1	1.05557	down
Com_322_neg	D-Glucose 1-phosphate	0.86	C6H13O9P	260.136	Carbohydrates And Its Derivatives		6860000	2023000	5756000	5030000	14650000	14550000	19420000	6795000	0.35494	-1.49435	0.0248749	0.9375	1.2148	down
Com_520_pos	3-Methylcrotonylglycine	1.08	C7H11NO3	157.167	Organic Acid And Its Derivatives	"33008-07-0"	60610	56890	67510	55320	34440	37560	32900	54240	1.51018	0.59472	0.0254256	1	1.16244	up
Com_712_pos	Inosine-5'-monophosphate	1.05	C10H13N4O8P	348.206	Nucleotide And Its Derivates	"21214-07-3"	1408000	1611000	1247000	1309000	245800	605900	664800	171900	3.30194	1.72332	0.0257818	1	1.35119	up
Com_177_neg	Melittoside	0.7	C21H32O15	524.47	Terpenoids	"19467-03-9"	12240	13260	21420	16220	12430	4042	5355	6199	2.25291	1.17179	0.0258054	0.9375	1.25645	up
Com_267_neg	beta-Hydroxyisobutyrate	2.4	C4H8O3	104.104	Organic Acid And Its Derivatives	"2068-83-9"	189600	52980	132800	128000	31010	40160	43820	54650	2.96734	1.56917	0.0258192	0.9375	1.30476	up
Com_40_neg	Shikimic Acid	1.038	C7H10O5	174.15	Alcohols and polyols	"138-59-0"	108500	64650	96150	118100	219200	171900	165500	115200	0.57666	-0.794208	0.0265013	0.9375	1.04711	down
Com_824_pos	methylApigenin C-hexoside	0.73	C22H22O10	446.404	Flavonoids		54080	31580	51220	65990	22329	6217	13710	26290	2.95962	1.56541	0.0265546	1	1.22162	up
Com_537_pos	N-Feruloylagmatine	1.06	C15H21N4O3	305.35	Phenolamides		2834000	1532000	2274000	2148000	3259000	2719000	5003000	4026000	0.585593	-0.772029	0.0271431	0.9375	1.13577	down
Com_125_neg	Azetidine-2-carboxylic acid	0.86	C4H7NO2	101.1	Amino Acid And Derivatives	"2517-04-6"	3686	4506	3586	5339	356	1222	817	2265	3.67318	1.87703	0.0274451	1	1.3357	up
Com_486_pos	4-Hydroxymephenytoin	11.26	C12H14N2O3	234.255	Organoheterocyclic compounds	"61837-65-8"	74030	40290	369200	232300	15520	33056	27765	11710	8.12961	3.02319	0.0282614	1	1.33729	up
Com_7_neg	O-Acetylserine	1.056	C5H9NO4	147.13	Amino Acid And Derivatives	"5147-00-2"	841600	813300	963200	686100	669000	656200	658700	497600	1.33153	0.413089	0.0283708	1	1.03838	up
Com_316_neg	4-Methoxysalicylic acid	8.22	C8H8O4	168.15	Benzoic acids and derivatives	"2237-36-7"	1129	1649	1399	2191	4489	3237	3380	1828	0.492346	-1.02226	0.0285937	0.9375	1.16788	down
Com_89_neg	Sorbitol 6-phosphate	0.86	C6H15O9P	262.045	Carbohydrates And Its Derivatives	"20479-58-7"	13580000	7140000	15160000	11920000	7419000	5184000	6747000	6159000	1.87385	0.906004	0.028602	0.9375	1.19051	up
Com_499_pos	L-aspartic Acid	0.86	C4H7NO4	133.1	Amino Acid And Derivatives	"56-84-8"	21780000	10550000	12720000	11730000	27350000	24340000	24100000	25570000	0.560182	-0.836034	0.029017	1	1.31411	down
Com_607_pos	Lysine butyrate	0.89	C10H22N2O4	234.1	Amino Acid And Derivatives	"80407-71-2"	38030000	24330000	36050000	44340000	56980000	50430000	65320000	48520000	0.645198	-0.632187	0.0290342	1	1.09445	down
Com_338_neg	Isomangiferolic acid	14.72	C30H48O3	456.36	Terpenoids	"13878-92-7"	11340	4007	4474	11266	13105	17630	20350	26990	0.398168	-1.32855	0.0297558	1	1.24882	down
Com_182_neg	Hexadecanedioic acid	11.908	C16H30O4	286.41	Fatty Acyls	"505-54-4"	239000	117400	202900	148000	99500	94020	96020	84980	1.88855	0.917279	0.0297681	1	1.35637	up
Com_381_pos	Aspartic Acid	0.84	C4H7NO4	133.103	Amino Acid And Derivatives	"6899-03-2"	19750000	9077000	10910000	10500000	24870000	21580000	20320000	23700000	0.555289	-0.848689	0.0303787	1	1.30098	down
Com_733_pos	gamma-Glutamate-Cysteine	1.44	C8H14N2O5S	250.272	Amino Acid And Derivatives	"636-58-8"	63270	115700	83680	84930	9092	34650	44768	11310	3.48207	1.79994	0.0305326	1	1.13771	up
Com_329_neg	3-Hydroxypropanoic acid	1.21	C3H6O3	90.032	Organic Acid And Its Derivatives	"503-66-2"	591800	271800	434300	398400	221400	210400	237300	224000	1.89934	0.925498	0.030944	1	1.07074	up
Com_280_neg	Fumaric Acid	1.11	C4H4O4	116.072	Tca Cycle	"110-17-8"	300900	264200	530300	346500	201700	151000	201600	270300	1.74861	0.806205	0.0319327	0.9375	1.13534	up
Com_5_neg	L-Histidine	0.76	C6H9N3O2	155.15	Amino Acid And Derivatives	"71-00-1"	4798000	3150000	4344000	5336000	3018000	1709000	3175000	2788000	1.64902	0.721607	0.0329714	0.9375	1.04906	up
Com_603_pos	Urea	0.93	CH4N2O	60.055	Organic Acid And Its Derivatives	"57-13-6"	512600	451800	622900	549800	474900	195500	244100	234800	1.85948	0.894899	0.0339289	0.9375	1.17539	up
Com_404_pos	Pyridoxamine	0.8	C8H12N2O2	168.09	Pyridines and derivatives	"85-87-0"	83740	62840	65640	89600	45050	23840	21590	55640	2.06556	1.04653	0.0354181	1	1.27812	up
Com_752_pos	5-Methylcytidine	1.036	C10H15N3O5	257.24	Nucleotide And Its Derivates	"2140-61-6"	44570	52930	66220	29370	12300	34620	13350	26070	2.23639	1.16117	0.0356139	0.9375	1.16957	up
Com_651_pos	Isopentenyl adenosine	6.814	C15H21N5O4	335.358	Phytohormones	"7724-76-7"	50280	57150	53400	36160	28580	13920	9274	30160	2.40425	1.26559	0.0356723	1	1.21667	up
Com_293_neg	Dehydroandrographolide	9.8	C20H28O4	332.43	Terpenoids	"134418-28-3"	3522	2935	3013	4347	1842	2879	2612	2359	1.42561	0.511578	0.0358481	1	1.16266	up
Com_830_pos	Pterosin Z	12.01	C15H20O2	232.323	Terpenoids	"34169-69-2"	15100	12260	19220	8690	10008	7662	5439	3635	2.06663	1.04728	0.0365659	0.9375	1.18005	up
Com_812_pos	Reserpine	8.12	C33H40N2O9	608.689	Alkaloids and derivatives	"50-55-5"	4220000	1272000	4011000	1057000	399900	742300	648100	947600	3.85697	1.94747	0.0377849	1	1.06936	up
Com_318_neg	Galactinol	0.99	C12H22O11	342.116	Carbohydrates And Its Derivatives		33050000	30050000	29940000	32080000	60070000	33520000	62720000	56940000	0.586729	-0.769233	0.0389724	1	1.35362	down
Com_418_pos	Dl-3-Hydroxynorvaline	0.85	C5H11NO3	133.146	Amino Acid And Derivatives	"2280-42-4"	19990000	10020000	13150000	11620000	23950000	21230000	20310000	22260000	0.624274	-0.67975	0.0390181	1	1.28515	down
Com_134_neg	5'-Adenylic acid	1.036	C10H14N5O7P	347.221	Pentose phosphates	"61-19-8"	561600	684000	596300	668500	164700	363000	330300	90280	2.64732	1.40453	0.0405039	1	1.22101	up
Com_303_neg	Pantetheine	5.84	C11H22N2O4S	278.13	Vitamins	"496-65-1"	18120	22560	25500	24410	14790	10999	4428	11803	2.15588	1.10828	0.0445192	1	1.10972	up
Com_301_neg	Chrysin	1.284	C15H10O4	254.24	Flavones and Flavonols	"480-40-0"	7429	3443	3346	2466	6296	10350	6229	9309	0.518394	-0.947878	0.0466203	0.875	1.08371	down
Com_448_pos	LysoPC 16:2	11.06	C24H46NO7P	491.308	Phospholipid		327800	148700	419000	184200	140000	140200	134000	65840	2.24919	1.1694	0.0476603	1	1.0546	up
Com_577_pos	L-Dihydroorotic acid	0.92	C5H6N2O4	158.112	Amino Acid And Derivatives	"5988-19-2"	18040000	13260000	16100000	16220000	14390000	11840000	11420000	13760000	1.2375	0.307431	0.0483106	0.875	1.06161	up
